# Supplementary material for: Estimating the protein burden limit of yeast cells by measuring the expression limits of glycolytic proteins
Source: eLife. 2018 Aug 10;7:e34595. doi: 10.7554/eLife.34595 (PMC6086662; doi:10.7554/eLife.34595)
Supplement: Figure 1—source data 1. [file elife-34595-fig1-data1.xlsx]

## Sheet: Figure 1 
Figure 1B. Max growth rate in +leucine conditions					Figure 1 C. Max growth rate in –leucine conditions			ND: Growth Not Detected		Figure 1D. Plasmid copy number in +leucine conditions					Figure 1E. Plasmid copy number in –leucine conditions
Gene Name	Average	SD	p-value (vs Vector)		Gene Name	Average	SD	p-value (vs Vector)		Gene Name	Average	SD	p-value (vs Vector)		Gene Name	Average	SD	p-value (vs Vector)
HXK1	4.57715	0.189626	1.5511e-06		HXK1	ND	ND	ND		HXK1	6.05642	0.471595	0.00603607		GLK1	34.9936	4.83213	3.45541e-07
HXK2	4.35531	0.225877	2.12564e-06		HXK2	ND	ND	ND		HXK2	5.19993	0.658357	0.0050287		FBA1	15.5045	8.40999	3.17909e-06
GLK1	5.02648	0.324335	0.00524126		GLK1	0.901391	0.00783686	0.000982347		GLK1	6.60167	1.22201	0.00529766		GPM1	13.5772	3.11504	7.33153e-08
PGI1	4.36136	0.267601	1.8904e-05		PGI1	ND	ND	ND		PGI1	2.38954	0.47234	0.00344297		PYK2	75.5352	10.7744	0.000843386
PFK2 (p)	3.07538	0.162056	5.43365e-12		PFK2 (p)	ND	ND	ND		PFK2 (p)	4.06126	0.242815	0.00455221		PDC6	15.9278	3.69299	5.85541e-08
PFK1 (p)	2.69703	0.072273	7.60124e-14		PFK1 (p)	ND	ND	ND		PFK1 (p)	0.803534	0.0489135	0.00293471		ADH4	34.5076	3.76104	3.18546e-07
FBA1	4.66598	0.478588	0.00806797		FBA1	0.458218	0.326915	0.000196539		FBA1	4.55438	0.422162	0.00478306		GFP	28.4739	2.46517	3.8837e-07
TPI1	4.34799	0.224714	1.8905e-06		TPI1	ND	ND	ND		TPI1	4.17364	0.206061	0.00464627		Vector	114.008	15.0079	–
TDH1	3.86717	0.361111	7.84986e-05		TDH1	ND	ND	ND		TDH1	2.56869	0.270303	0.0036563
TDH2	4.58942	0.21247	5.85015e-06		TDH2	ND	ND	ND		TDH2	4.14063	1.23416	0.00341406
TDH3	3.7715	0.214256	2.7251e-08		TDH3	ND	ND	ND		TDH3	2.69623	0.214214	0.00374592
PGK1	4.70683	0.331339	0.000967375		PGK1	ND	ND	ND		PGK1	3.89148	0.276375	0.00442144
GPM1	4.74241	0.185705	6.2483e-06		GPM1	0.204058	0.143936	1.10566e-05		GPM1	5.19965	0.41456	0.00530032
ENO2	4.19365	0.4454	0.00122134		ENO2	ND	ND	ND		ENO2	3.87895	0.510428	0.00436112
ENO1	3.99061	0.217949	1.2593e-07		ENO1	ND	ND	ND		ENO1	4.04075	0.52418	0.00446118
PYK2	4.96787	0.237765	0.00042746		PYK2	1.52272	0.0103741	0.00559385		PYK2	12.3752	0.725671	0.0209586
CDC19	3.75951	0.287188	3.09497e-06		CDC19	ND	ND	ND		CDC19	2.73992	0.498122	0.00359718
PDC6	4.29462	0.247923	4.92888e-06		PDC6	0.459752	0.0666707	0.000173224		PDC6	6.87862	2.44761	0.0032041
PDC5	4.12273	0.24337	1.43204e-06		PDC5	ND	ND	ND		PDC5	3.57068	0.372689	0.0041587
PDC1	4.28288	0.193254	1.6307e-07		PDC1	ND	ND	ND		PDC1	2.98058	0.357307	0.00388342
ADH5	4.48624	0.280167	6.37868e-05		ADH5	0.324606	0.217012	1.35201e-05		ADH5	4.86445	0.71483	0.00493941
ADH4	4.99889	0.194823	0.000138979		ADH4	0.838523	0.0761	0.00031748		ADH4	5.96431	0.707857	0.00591064
ADH3	4.56148	0.389788	0.00165077		ADH3	ND	ND	ND		ADH3	2.14086	0.298136	0.00343289
ADH2	5.04359	0.129362	3.38708e-05		ADH2	ND	ND	ND		ADH2	3.9298	0.50019	0.00446643
ADH1	5.09419	0.0890148	4.05999e-05		ADH1	ND	ND	ND		ADH1	3.79591	0.27719	0.0044084
HXT1	4.63497	0.695904	0.033336		HXT1	ND	ND	ND		HXT1	1.28296	0.0774486	0.00312102
HXT2	3.50298	0.358727	2.6235e-05		HXT2	ND	ND	ND		HXT2	1.46195	0.0393978	0.0031992
HXT3	5.36873	0.715588	0.28697		HXT3	ND	ND	ND		HXT3	1.10898	0.148438	0.00303845
HXT4	4.82437	0.838388	0.0894829		HXT4	ND	ND	ND		HXT4	1.6722	0.288291	0.00322539
GFP (p)	5.03141	0.224241	0.000510125		GFP (p)	1.99076	0.274404	0.14415		GFP	8.94542	1.58313	0.00743484
GFP	5.17078	0.333505	0.0154003		GFP	0.755066	0.0776642	0.00024846		Vector	23.4011	5.04577	–
Vector	5.75835	0.271624	–		Vector	2.28537	0.213712	–
