# Supplementary material for: Estimating the protein burden limit of yeast cells by measuring the expression limits of glycolytic proteins
Source: eLife. 2018 Aug 10;7:e34595. doi: 10.7554/eLife.34595 (PMC6086662; doi:10.7554/eLife.34595)
Supplement: Figure 2—source data 1. [file elife-34595-fig2-data1.xlsx]

## Sheet: Figure 2
Figure 2B. Protein expression level in +leucine conditions					Figure 2C. Protein expression level in -leucine conditions					Figure 2D. Coy number and protein expression level in -leucine conditions							Figure 2–figure supplement 1. % total protein and protein level (AU)				Figure 2–figure supplement 3. Native expression level (molecule per cell) and Fold overexpression
Protein Name	Average	SD			Protein Name	Average	SD			Protein Name	Copy number average	Copy number SD	Protein expression level average	Protein expression level SD	Pearson correlation		Sample Name	% total protein	Protein level (AU)		Protein Name	Native expression level (molecule per cell)	Fold overexpression
Hxk1	1.53727	0.415342			Glk1	0.508796	0.0294674			Hxk1	6.05642	0.471595	1.53727	0.415342	0.288041		Gpm1_1	13.6122	1.63735		TDH3	1.57531e+06	0.877894
Hxk2	1.34658	0.365585			Tdh3	7.42119	2.49101			Hxk2	5.19993	0.658357	1.34658	0.365585	P valute		Gpm1_2	14.45	1.98863		ENO2	929818	6.20067
Glk1	0.298931	0.0378059			Gpm1	5.38327	2.55056			Glk1	6.60167	1.22201	0.298931	0.0378059	0.122697		Gpm1_3	15.1795	1.97523		FBA1	847652	3.77272
Pgi1	1.06949	0.227646			Pyk2	1.41654	0.018074			Pgi1	2.38954	0.47234	1.06949	0.227646			Gpm1_4	19.9467	3.65582		PDC1	705652	2.57461
Pfk2 (P)	0.253062	0.0182898			Pdc6	0.771497	0.114167			Pfk2 (P)	4.06126	0.242815	0.253062	0.0182898			Gpm1_5	19.6855	3.61825		PGK1	561265	9.55594
Pfk1 (P)	0.0137345	0.0557163			GFP	2.39237	0.673512			Pfk1 (P)	0.803534	0.0489135	0.0137345	0.0557163			Gpm1_6	12.2644	2.94744		ADH1	547967	2.05706
Fba1	1.20847	0.0443601								Fba1	4.55438	0.422162	1.20847	0.0443601			Pgk1_1	10.4492	2.1006		GPM1	522238	13.3628
Tpi1	1.73612	0.456877								Tpi1	4.17364	0.206061	1.73612	0.456877			Pgk1_2	10.4812	2.05583		CDC19	404162	2.78063
Tdh1	1.30844	0.410929								Tdh1	2.56869	0.270303	1.30844	0.410929			Pgk1_3	8.11351	1.9239		TPI1	395237	11.624
Tdh2	1.21248	0.364084								Tdh2	4.14063	1.23416	1.21248	0.364084			Adh4_1	5.4424	1.19272		PGI1	203895	13.8805
Tdh3	0.522604	0.0322087								Tdh3	2.69623	0.214214	0.522604	0.0322087			Adh4_2	6.65108	1.35234		TDH2	171296	18.731
Pgk1	2.26759	0.274061								Pgk1	3.89148	0.276375	2.26759	0.274061			Adh4_3	1.07114	0.507264		HXK2	140914	25.288
Gpm1	2.63712	0.889364								Gpm1	5.19965	0.41456	2.63712	0.889364							TDH1	125724	27.5406
Eno2	2.17872	0.174845								Eno2	3.87895	0.510428	2.17872	0.174845							ENO1	116160	42.9355
Eno1	1.88467	0.0936846								Eno1	4.04075	0.52418	1.88467	0.0936846							HXK1	107049	38.0018
Pyk2	0.407149	0.170883								Pyk2	12.3752	0.725671	0.407149	0.170883							PFK1	54269.5	0.669717
Cdc19	0.424681	0.142953								Cdc19	2.73992	0.498122	0.424681	0.142953							PFK2	31801	21.0583
Pdc6	0.538563	0.104158								Pdc6	6.87862	2.44761	0.538563	0.104158							ADH3	28092	7.43948
Pdc5	0.606301	0.0668533								Pdc5	3.57068	0.372689	0.606301	0.0668533							GLK1	26114.6	30.2916
Pdc1	0.686541	0.0457512								Pdc1	2.98058	0.357307	0.686541	0.0457512							HXT3	3602.28	28.9643
Adh5	0.462159	0.17941								Adh5	4.86445	0.71483	0.462159	0.17941							HXT2	1890.07	-28.2489
Adh4	1.01744	0.448978								Adh4	5.96431	0.707857	1.01744	0.448978							HXT4	1106.31	113.372
Adh3	0.0789751	0.0276564								Adh3	2.14086	0.298136	0.0789751	0.0276564							ADH2	897.857	874.507
Adh2	0.296712	0.140214								Adh2	3.9298	0.50019	0.296712	0.140214							HXT1	780.443	76.8989
Adh1	0.425957	0.106349								Adh1	3.79591	0.27719	0.425957	0.106349							PYK2	754.812	1427.42
Hxt1	0.0226791	0.0183751								Hxt1	1.28296	0.0774486	0.0226791	0.0183751							PDC5	689.377	2327.38
Hxt2	-0.0201764	0.0208976								Hxt2	1.46195	0.0393978	-0.0201764	0.0208976							ADH5	555.27	2202.54
Hxt3	0.0394281	0.0450396								Hxt3	1.10898	0.148438	0.0394281	0.0450396							ADH4	215.607	12487.7
Hxt4	0.0473964	0.0239887								Hxt4	1.6722	0.288291	0.0473964	0.0239887							PDC6	94.4554	15088.5
GFP	1.70801	0.149877								GFP	8.94542	1.58313	1.70801	0.149877
