# Supplementary material for: Estimating the protein burden limit of yeast cells by measuring the expression limits of glycolytic proteins
Source: eLife. 2018 Aug 10;7:e34595. doi: 10.7554/eLife.34595 (PMC6086662; doi:10.7554/eLife.34595)
Supplement: Figure 3—source data 1. [file elife-34595-fig3-data1.xlsx]

## Sheet: Figure 3
Figure 3A. Protein level in +leucine conditions							Figure 3B. Protein level in -leucine conditions							Figure 3D. Protein level in +leucine conditions
	Wild type average	Wild type SD	CC mutant average	CC mutant SD	P value WT vs CC mutant)			Wild type average	Wild type SD	CC mutant average	CC mutant SD	P value WT vs CC mutant)			Average	SD	P value WT vs ΔMTS mutant)
Hxk1	1.53727	0.415342	1.1058	0.285482	0.144029		Pfk2 (p)	0.875188	0.644624	2.25571	0.343215	0.0455432		Adh3	0.0789751	0.0276564
Hxk2	1.34658	0.365585	1.20455	0.282696	0.56271		Pfk1 (p)	0.247303	0.0199609	0.340214	0.121821	0.225014		ΔMTS-Adh3	0.44644	0.131791	0.0355481
Pfk2(p)	0.253062	0.0182898	0.266375	0.086954	0.817752		Tdh3	7.42119	2.49101	4.05487	0.774014	0.0691057
Pfk1(p)	0.0137345	0.0557163	0.18978	0.046264	0.0119241
Fba1	1.20847	0.0443601	0.860326	0.0761422	0.00508704
Tpi1	1.73612	0.456877	1.37006	0.427547	0.297135
Tdh1	1.30844	0.410929	2.01993	0.150159	0.0816494
Tdh2	1.21248	0.364084	1.02905	0.0447081	0.475409
Tdh3	0.522604	0.0322087	1.97791	0.270522	0.010496
Pgk1	2.26759	0.274061	1.8098	0.124492	0.010804
Gpm1	2.63712	0.889364	2.74307	0.299935	0.800214
Eno2	2.17872	0.174845	1.96707	0.34507	0.414016
Eno1	1.88467	0.0936846	1.44333	0.211847	0.0517643
Cdc19	0.424681	0.142953	0.223022	0.190114	0.221189
Pdc5	0.606301	0.0668533	0.485053	0.297006	0.555819
Pdc1	0.686541	0.0457512	0.455104	0.321237	0.337934
Adh3	0.0789751	0.0276564	0.0945325	0.0279488	0.530801
Adh1	0.425957	0.106349	0.454167	0.0693286	0.689393
