# Supplementary material for: Estimating the protein burden limit of yeast cells by measuring the expression limits of glycolytic proteins
Source: eLife. 2018 Aug 10;7:e34595. doi: 10.7554/eLife.34595 (PMC6086662; doi:10.7554/eLife.34595)
Supplement: Figure 4—source data 1. [file elife-34595-fig4-data1.xlsx]

## Sheet: Figure 4
Figure 4A-D. Simulation data, log10-fold increase over wild type when target proteins are overexpressed up to 128-fold
Gene Name	GLC	G6P	F6P	F16bP	G1P	UDG	UTP	UDP	T6P	DHAP	G3P	GAP	BPG	P3G	P2G	PEP	PYR	AcAld	ATP	ADP	AMP	NAD	NADH	Pearson correlation (vs PFK1 and PFK2)	p-value (vs PFK1 and PFK2)
HXK1	-0.232944	2.55825	2.56517	2.8475	-0.257556	-0.384495	0.218734	0.248885	0.381732	1.46743	-1.45365	1.48848	0.0442649	-0.520122	-0.562853	-0.751068	0.092608	-0.819053	0.118786	-0.210863	-0.540514	-0.608596	0.873891	0.785367	9.02537e-06
HXK2	-0.0950797	3.13154	3.14146	3.15508	-0.162966	-0.387789	0.130779	0.384096	0.382077	1.62995	-1.75257	1.65201	-0.112208	-0.662141	-0.717713	-0.971958	0.0182304	-0.93589	-0.0160993	0.0155204	0.0471388	-0.790195	0.91399	0.730228	7.62888e-05
GLK1	-0.187889	0.263138	0.263271	0.477269	0.0625679	-0.0466524	0.0666499	0.0104443	0.162651	0.290795	-0.022823	0.299314	0.262234	-0.0272364	-0.031599	-0.0562282	0.0924473	-0.0049095	0.147621	-0.315004	-0.777629	-0.0165701	0.121181
PGI1	-0.0697833	0.00965234	0.042573	0.112282	-5.1948e-05	0.00583591	0.0164913	-0.0608073	0.0107013	0.108162	-0.000216911	0.111626	0.0981705	0.025017	0.0244088	0.0180239	0.0414759	0.00606144	0.0712557	-0.0987819	-0.268817	-0.00626521	0.0504302
FBA1	-0.0959152	0.0126708	0.00977766	0.0177352	-0.000174841	0.00773178	0.0218283	-0.0829187	0.0140747	0.185689	0.0168415	0.191811	0.196265	0.144889	0.147251	0.148935	0.0559283	0.0238212	0.0966575	-0.151925	-0.400511	-0.00801032	0.0633913
TPI1	-0.0543417	0.00671939	0.0050412	0.0494938	-0.000414854	0.0048579	0.0130081	-0.0481345	0.00789017	0.0636548	-0.00241926	0.0911438	0.082905	0.0445187	0.0448196	0.0423563	0.0326493	0.00265773	0.0558398	-0.0721308	-0.200099	-0.0049309	0.0402335
TDH1	-0.100774	0.0237709	0.0210368	0.0261	0.00391924	0.00586762	0.0242564	-0.0810459	0.0216084	0.0562666	-0.0182817	0.0564472	0.210634	0.150532	0.152955	0.154531	0.0587056	-0.00726658	0.102135	-0.16524	-0.432619	-0.00993402	0.0771634
TDH2	-0.100774	0.0237709	0.0210368	0.0261	0.00391924	0.00586762	0.0242564	-0.0810459	0.0216084	0.0562666	-0.0182817	0.0564472	0.210634	0.150532	0.152955	0.154531	0.0587056	-0.00726658	0.102135	-0.16524	-0.432619	-0.00993402	0.0771634
TDH3	-0.103407	0.025214	0.0224336	0.0153101	0.00434026	0.00580816	0.0249359	-0.0825988	0.0226814	0.0498459	-0.0202958	0.0496214	0.223599	0.164685	0.167412	0.169809	0.0601367	-0.00882141	0.104737	-0.171834	-0.448407	-0.0102773	0.0795577
PGK1	-0.113396	0.0319632	0.0290509	-0.0608995	0.0063961	0.00529644	0.0276799	-0.0877376	0.0275712	0.00511408	-0.0324299	0.00208144	-0.157943	0.247372	0.25177	0.258878	0.0655297	-0.0187467	0.114645	-0.198722	-0.512088	-0.0117942	0.0900331
GPM1	-0.0488807	0.0043208	0.00276294	0.0434046	-0.00109946	0.0047807	0.011577	-0.0443814	0.00598922	0.0731902	0.00241741	0.0755508	0.0661977	0.020531	0.0402426	0.038009	0.0294581	0.00652265	0.0502309	-0.0632938	-0.176816	-0.00424988	0.0349206
ENO2	-0.0619232	0.00811749	0.00622553	0.0533778	-0.000255735	0.00535597	0.0147295	-0.0544033	0.00925002	0.0768755	-0.00154203	0.0790791	0.0549993	-0.0626648	-0.0662596	0.0524065	0.0370077	0.00414399	0.0634351	-0.0848048	-0.233045	-0.00559136	0.0453216
ENO1	-0.0614761	0.00797576	0.00609572	0.0531	-0.000288729	0.00533953	0.0146222	-0.0540681	0.00913271	0.0767832	-0.00140021	0.0789947	0.0554416	-0.0594844	-0.0629428	0.0518341	0.036751	0.00422953	0.0629838	-0.0840291	-0.231041	-0.00554504	0.0449649
CDC19	-0.102129	0.0245016	0.0217441	0.020867	0.00413181	0.00583988	0.0246043	-0.0818534	0.0221538	0.053144	-0.0192825	0.0531271	-0.043686	-0.839754	-0.944172	-1.86402	0.0594423	-0.00803542	0.103474	-0.168612	-0.440697	-0.0101088	0.0783841
PDC6	-0.0466221	0.00372713	0.00222727	0.0413782	-0.00122039	0.00466261	0.0110303	-0.0425979	0.00546249	0.072388	0.00307734	0.0747685	0.0678615	0.0333644	0.0334702	0.0308556	-0.436527	0.00691233	0.0479327	-0.0597911	-0.167516	-0.00402208	0.0331172
PDC5	-0.0466331	0.00373071	0.00222994	0.0413891	-0.00121948	0.00466317	0.0110332	-0.0426072	0.00546607	0.0723935	0.0030735	0.0747724	0.0678536	0.0333045	0.0334088	0.0307865	-0.449555	0.00691106	0.0479425	-0.0598087	-0.167559	-0.00402208	0.0331245
PDC1	-0.0469767	0.00382017	0.00231013	0.041701	-0.00120182	0.00468135	0.0111161	-0.042878	0.00554494	0.0725168	0.00297351	0.0748937	0.0676058	0.0313744	0.0314121	0.0285508	-2.21309	0.00685143	0.0482935	-0.060338	-0.168967	-0.00405594	0.0333989
ADH1	-0.135894	0.11436	0.112881	-0.279056	0.0323077	-0.010546	0.044182	-0.0639757	0.0803234	-0.128549	-0.511373	-0.14231	0.554522	0.501835	0.509819	0.526649	0.0783793	-0.533652	0.142239	-0.292441	-0.727122	0.0407652	-0.812568
PFK1 and PFK2	-0.164542	0.158741	0.157444	2.6751	0.0418094	-0.0181623	0.0566393	-0.0667807	0.107901	1.38526	-1.29005	1.40612	0.225697	-0.405254	-0.434511	-0.556581	0.0932334	-0.796708	0.17183	-0.443787	-1.0594	-0.46779	0.824066
