# Supplementary material for: Estimating the protein burden limit of yeast cells by measuring the expression limits of glycolytic proteins
Source: eLife. 2018 Aug 10;7:e34595. doi: 10.7554/eLife.34595 (PMC6086662; doi:10.7554/eLife.34595)
Supplement: Figure 5—source data 1. [file elife-34595-fig5-data1.xlsx]

## Sheet: Figure 5
Figure 5A. Fold changes (log2) of metabolite levels in the cells overexpressing Pfk2 and Pfk2 CC mutant over vector								Figure 5B. Fold changes (log2) of metabolite levels in the cells overexpressing Pfk1 and Pfk1 CC mutant over vector								Figure 5B. Fold changes (log2) of metabolite levels in the cells overexpressing Tdh3 and Tdh3 CC mutant over vector									Figure 5–figure supplement 1. Log10-fold change of glycolytic metabolites in silico and in vivo
Metabolite	Protein overexpressed	Average	SD	p-value vs vector	WT / CC mutant	p-value WT vs CC mutant		Metabolite	Protein overexpressed	Average	SD	WT / CC mutant				Metabolite	Protein overexpressed	Average	SD	WT / CC mutant					Analysis	Overexpressed protein (in silico)	G6P	F6P	F16bP	G1P	DHAP	G3P	GAP	PEP	PYR	ATP	ADP	AMP	NAD	NADH
G6P	WT	-0.763579	0.342684	0.0467619	-1.09539	0.003652		G6P	WT	0.527202	0.105267	-0.64163				G6P	WT	0.803185	0.364888	-0.284284					In silico	Pfk1-Pfk2	0.158741	0.157444	2.6751	0.0418094	1.38526	-1.29005	1.40612	-0.556581	0.0932334	0.17183	-0.443787	-1.0594	-0.46779	0.824066
	CC mutant	0.356167	0.103591	0.105868					CC mutant	1.13243	0.472359						CC mutant	0.98736	0.854734							Tdh3	0.025214	0.0224336	0.0153101	0.00434026	0.0498459	-0.0202958	0.0496214	0.169809	0.0601367	0.104737	-0.171834	-0.448407	-0.0102773	0.0795577
F6P	WT	-0.55867	0.247211	0.223488	-1.00605	0.0107715		F6P	WT	0.407563	0.144996	-1.35721				F6P	WT	0.893635	0.165997	-0.188046					In vivo	Pfk2	-0.221785	-0.163917	-0.777433	-1.14231	-0.714816	-0.666809	-0.724479	-0.136903	-0.0185552	-0.0824336	-0.0757966	-0.0292699	-0.0723365	-0.179125
	CC mutant	0.451552	0.209098	0.170225					CC mutant	1.73694	0.427706						CC mutant	1.00791	0.679343							Pfk2 CC mutant	0.107961	0.138933	-1.29292	-0.772109	-0.443441	-0.335155	-0.785729	0.223123	0.0452797	0.0385946	-0.103079	-0.0949902	-0.0641285	-0.142343
F16bP	WT	-2.61	0.339805	0.0595392	1.71243	0.0243561		F16bP	WT	1.22789	1.4762	1.47908				F16bP	WT	0.701606	1.25448	-1.76088						Pfk1	0.158704	0.122689	0.369633	0.115918	0.0810431	0.0492883	0.100998	-0.0603235	-0.411076	0.0555197	0.137103	0.157065	0.0960686	-0.296549
	CC mutant	-4.36491	0.564395	0.0477987					CC mutant	0.0593142	0.471297						CC mutant	2.31578	1.59859							Pfk1 CC mutant	0.340895	0.522871	0.0178553	0.30269	-0.255512	-0.0902113	0.58953	-0.123729	-0.0980268	0.0368292	0.103283	0.306472	-0.0357576	-0.035441
G1P	WT	-3.81198	0.272657	0.0153001	-1.2298	0.03291		G1P	WT	0.385072	0.110438	-0.638357				G1P	WT	0.815202	0.0819834	0.251787						Tdh3	0.241783	0.269011	0.211204	0.2454	-0.0413273	0.0141702	0.217571	0.023043	0.0780413	0.0903551	0.154644	0.2817	0.138475	-0.156033
	CC mutant	-2.58741	0.310242	0.0168481					CC mutant	1.00551	0.340746						CC mutant	0.512079	0.553771							Tdh3 CC mutant	0.297225	0.303412	0.697118	0.154151	-0.118222	0.00997209	0.235418	-0.0414755	0.210598	0.11237	0.26468	0.423819	0.235221	-0.0494643
DHAP	WT	-2.42107	0.463385	0.00012162	-0.901488	0.0183685		DHAP	WT	0.269219	0.0921573	1.11849				DHAP	WT	-0.137286	0.888537	0.384878
	CC mutant	-1.47666	0.123922	0.000978541					CC mutant	-0.848794	0.0756373						CC mutant	-0.392725	0.137058
G3P	WT	-2.33232	0.729828	0.0348559	-1.10173	0.0394525		G3P	WT	0.163732	0.259061	0.387695				G3P	WT	0.0470723	0.0865327	-0.0972838
	CC mutant	-1.13771	0.331883	0.0782907					CC mutant	-0.299675	0.717006						CC mutant	0.0331266	0.816348
GAP	WT	-2.48436	0.602459	0.000271191	0.203469	0.666257		GAP	WT	0.33551	0.0713223	-1.70494				GAP	WT	0.722754	0.0475339	-0.141512
	CC mutant	-2.67467	0.527466	9.5597e-05					CC mutant	1.95837	0.698535						CC mutant	0.782043	0.697081
PEP	WT	-0.520426	0.522999	0.390011	-1.19598	0.105978		PEP	WT	-0.20039	1.01763	0.345918				PEP	WT	0.076547	0.462169	-0.0134131
	CC mutant	0.677483	0.515339	0.204901					CC mutant	-0.411019	0.465193						CC mutant	-0.137779	1.27339
PYR	WT	-0.0936813	0.37782	0.82174	-0.212055			PYR	WT	-1.36556	1.25746	-0.784573				PYR	WT	0.259248	0.367065	-0.503204
	CC mutant	0.149516	0.0623406	0.400813		0.388461			CC mutant	-0.325638	0.128951						CC mutant	0.699592	0.711844
