# Supplementary material for: Estimating the protein burden limit of yeast cells by measuring the expression limits of glycolytic proteins
Source: eLife. 2018 Aug 10;7:e34595. doi: 10.7554/eLife.34595 (PMC6086662; doi:10.7554/eLife.34595)
Supplement: Figure 6—source data 1. [file elife-34595-fig6-data1.xlsx]

## Sheet: Figure 6
Figure 6A. Protein expression level in +leucine and -leucine conditions							Figure 6D. Lag time (hr)					Figure 6–figure supplement 1. Protein expression level (copy/cell) and tAIg of S. cerevisiae
Condition	Protein overexpressed	Average	SD	p-value (vs – leucine)	p-value (vs Glk1)		Protein Name	Lag time (hr)	Lag time SD	p-value		Systematic Name	Gene Name	Protein expression level (copy/cell)	tAIg
+leucine	Glk1	0.298931	0.0378059	0.00203861			oG-GFP	3.33333	1.04083	0.442003		YOL086C	ADH1	547967	0.589
	Pyk2	0.407149	0.170883	0.00883498			oT-GFP	2.5	1.32288			YMR303C	ADH2	897.857	0.535
	Pdc6	0.538563	0.104158	0.059879								YMR083W	ADH3	28092	0.447
	CoGlk1	1.07197	0.05016	2.84676e-06	2.18396e-05							YGL256W	ADH4	215.607	0.537
–leucine	Glk1	0.508796	0.0294674									YBR145W	ADH5	555.27	0.427
	Pyk2	1.41654	0.018074									YAL038W	CDC19	404162	0.625
	Pdc6	0.771497	0.114167									YGR254W	ENO1	116160	0.64
	CoGlk1	2.39237	0.673512									YHR174W	ENO2	929818	0.643
												YKL060C	FBA1	847652	0.617
												YCL040W	GLK1	26114.6	0.389
												YKL152C	GPM1	522238	0.633
												YFR053C	HXK1	107049	0.522
												YGL253W	HXK2	140914	0.577
												YHR094C	HXT1	780.443	0.462
												YMR011W	HXT2	1890.07	0.463
												YDR345C	HXT3	3602.28	0.496
												YHR092C	HXT4	1106.31	0.521
												YLR044C	PDC1	705652	0.628
												YLR134W	PDC5	689.377	0.582
												YGR087C	PDC6	94.4554	0.39
												YGR240C	PFK1	54269.5	0.512
												YMR205C	PFK2	31801	0.527
												YBR196C	PGI1	203895	0.581
												YCR012W	PGK1	561265	0.641
												YOR347C	PYK2	754.812	0.366
												YJL052W	TDH1	125724	0.621
												YJR009C	TDH2	171296	0.638
												YGR192C	TDH3	1.57531e+06	0.644
												YDR050C	TPI1	395237	0.614
												YDL231C	BRE4	0.67869	0.341
												YGR188C	BUB1	1.50387	0.329
												YHL028W	WSC4	1.69669	0.286
												YNL291C	MID1	1.92598	0.334
												YAL028W	FRT2	2.03805	0.328
												YDR501W	PLM2	2.19733	0.357
												YGR110W	CLD1	2.35023	0.336
												YDR270W	CCC2	2.56665	0.36
												YPL269W	KAR9	2.60483	0.35
												YBL106C	SRO77	2.94547	0.337
												YBR021W	FUR4	3.18465	0.381
												YMR191W	SPG5	3.35978	0.318
												YKR069W	MET1	3.37391	0.346
												YKL015W	PUT3	3.39938	0.369
												YMR006C	PLB2	3.50791	0.391
												YMR088C	VBA1	3.55961	0.327
												YJL093C	TOK1	3.80423	0.335
												YHR031C	RRM3	3.82917	0.372
												YGL128C	CWC23	3.96136	0.334
												YGR249W	MGA1	4.01348	0.311
												YGR014W	MSB2	4.05344	0.318
												YBL014C	RRN6	4.16539	0.323
												YOR334W	MRS2	4.18376	0.351
												YMR094W	CTF13	4.18706	0.311
												YFL025C	BST1	4.23299	0.335
												YJL056C	ZAP1	4.23448	0.341
												YFR029W	PTR3	4.32337	0.322
												YDR249C	YDR249C	4.42529	0.326
												YPL268W	PLC1	4.43333	0.352
												YER184C	YER184C	4.72573	0.332
												YGL077C	HNM1	4.78265	0.386
												YKR045C	YKR045C	5.13924	0.269
												YER124C	DSE1	5.15086	0.345
												YOL017W	ESC8	5.24127	0.328
												YOR346W	REV1	5.2934	0.342
												YMR190C	SGS1	5.35181	0.345
												YLR035C	MLH2	5.36549	0.328
												YGL063W	PUS2	5.49725	0.257
												YOR058C	ASE1	5.659	0.351
												YDL079C	MRK1	5.74883	0.344
												YFR022W	ROG3	5.76475	0.317
												YOR129C	AFI1	5.81993	0.331
												YIL146C	ATG32	6.17765	0.348
												YDL199C		6.18909	0.303
												YGR098C	ESP1	6.20524	0.315
												YJR039W		6.43035	0.328
												YDL013W	SLX5	6.61365	0.306
												YBL088C	TEL1	6.7829	0.328
												YKL162C		6.83086	0.318
												YNR055C	HOL1	6.88836	0.388
												YPL159C	PET20	6.92293	0.337
												YBR290W	BSD2	7.02717	0.329
												YPR196W		7.48081	0.291
												YMR280C	CAT8	7.50296	0.336
												YDR003W	RCR2	7.52256	0.319
												YKL171W	NNK1	7.67143	0.315
												YHR184W	SSP1	7.71119	0.369
												YJR126C	VPS70	7.76698	0.331
												YDR106W	ARP10	8.00989	0.325
												YCL004W	PGS1	8.37649	0.332
												YIR025W	MND2	8.40522	0.308
												YPR198W	SGE1	8.43928	0.318
												YDR179W-A		8.49815	0.32
												YKL201C	MNN4	8.55801	0.404
												YPL253C	VIK1	8.56266	0.355
												YLR224W	YLR224W	8.6111	0.315
												YCR106W	RDS1	8.74015	0.319
												YMR100W	MUB1	8.75327	0.326
												YHR002W	LEU5	8.76141	0.308
												YNR069C	BSC5	8.80128	0.326
												YJL079C	PRY1	8.80601	0.455
												YHR178W	STB5	8.81901	0.33
												YIL122W	POG1	8.87953	0.265
												YLR135W	SLX4	8.89378	0.338
												YLR183C	TOS4	8.95743	0.365
												YBR163W	EXO5	8.96502	0.337
												YDR170W-A	TY1A-DR2	9.18706	0.351
												YJL206C		9.29725	0.339
												YMR204C	INP1	9.47365	0.308
												YCL049C		9.47957	0.358
												YLR353W	BUD8	9.6984	0.307
												YDL028C	MPS1	9.73494	0.306
												YPL179W	PPQ1	9.76499	0.352
												YML116W	ATR1	9.94324	0.325
												YDR275W	BSC2	9.94518	0.327
												YDR370C	YDR370C	10.03	0.325
												YOL122C	SMF1	10.1946	0.366
												YJL193W		10.197	0.324
												YOR264W	DSE3	10.301	0.355
												YIL151C	YIL151C	10.4174	0.351
												YNL230C	ELA1	10.433	0.342
												YGR041W	BUD9	10.669	0.308
												YER167W	BCK2	10.7644	0.346
												YAL020C	ATS1	10.8682	0.29
												YDL069C	CBS1	10.9053	0.292
												YHL008C	YHL008C	10.9085	0.328
												YBR168W	PEX32	10.9155	0.329
												YPR068C	HOS1	11.148	0.299
												YIL087C	AIM19	11.3324	0.345
												YGL003C	CDH1	11.3867	0.302
												YGR023W	MTL1	11.4451	0.314
												YDR253C	MET32	11.5114	0.352
												YBR141C		11.5883	0.343
												YDR528W	HLR1	11.6439	0.345
												YKR098C	UBP11	11.659	0.334
												YLR288C	MEC3	11.7603	0.312
												YDR242W	AMD2	11.8589	0.344
												YOR134W	BAG7	11.9417	0.334
												YMR032W	HOF1	12.0464	0.351
												YDL054C	MCH1	12.0803	0.292
												YOR147W	MDM32	12.1176	0.338
												YNL275W	BOR1	12.1673	0.311
												YIL084C	SDS3	12.2672	0.386
												YJL013C	MAD3	12.455	0.348
												YJR127C	RSF2	12.4912	0.325
												YBR243C	ALG7	12.6193	0.351
												YJL058C	BIT61	12.6593	0.319
												YIL119C	RPI1	12.702	0.369
												YDR009W	GAL3	12.717	0.346
												YLR024C	UBR2	12.7897	0.331
												YOR137C	SIA1	12.8044	0.336
												YOR324C	FRT1	13.0459	0.335
												YKR061W	KTR2	13.1998	0.329
												YML104C	MDM1	13.3627	0.336
												YDR259C	YAP6	13.5248	0.329
												YNL190W		13.711	0.533
												YER173W	RAD24	13.7239	0.31
												YOR363C	PIP2	13.8013	0.342
												YDR082W	STN1	13.8554	0.335
												YLR443W	ECM7	13.8899	0.313
												YKL043W	PHD1	14.0988	0.359
												YLR453C	RIF2	14.1008	0.336
												YJR147W	HMS2	14.1729	0.318
												YKL198C	PTK1	14.3751	0.332
												YGL131C	SNT2	14.4329	0.321
												YOL072W	THP1	14.4867	0.303
												YDR022C	CIS1	14.4939	0.348
												YAL022C	FUN26	14.6296	0.345
												YMR137C	PSO2	14.7162	0.326
												YIL158W	AIM20	14.78	0.338
												YGL257C	MNT2	14.8621	0.333
												YIL050W	PCL7	15.0141	0.333
												YNL038W	GPI15	15.2411	0.286
												YDR503C	LPP1	15.2629	0.332
												YDR076W	RAD55	15.2854	0.313
												YBL049W	MOH1	15.3263	0.325
												YMR187C		15.3466	0.301
												YLR142W	PUT1	15.4092	0.407
												YKL209C	STE6	15.4864	0.348
												YMR180C	CTL1	15.6626	0.356
												YOL113W	SKM1	15.7382	0.314
												YEL041W	YEF1	15.8335	0.34
												YOR033C	EXO1	15.9092	0.346
												YDL238C	GUD1	15.9981	0.336
												YER032W	FIR1	16.1346	0.339
												YOR071C	NRT1	16.211	0.415
												YLR141W	RRN5	16.2831	0.299
												YBR270C	BIT2	16.2877	0.307
												YJR106W	ECM27	16.463	0.316
												YHR202W	YHR202W	16.4686	0.348
												YKR041W	YKR041W	16.5327	0.354
												YIL071C	PCI8	16.6204	0.315
												YGR217W	CCH1	16.7037	0.324
												YGR216C	GPI1	16.863	0.312
												YOR066W	MSA1	17.046	0.337
												YML068W	ITT1	17.0502	0.308
												YEL009C	GCN4	17.0756	0.431
												YCR065W	HCM1	17.1423	0.348
												YPL008W	CHL1	17.1993	0.328
												YKL038W	RGT1	17.2089	0.336
												YGR053C	YGR053C	17.2692	0.333
												YLR023C	IZH3	17.3482	0.362
												YPL162C	YPL162C	17.6109	0.326
												YNR063W		17.7551	0.325
												YJL083W	TAX4	17.9475	0.299
												YDR146C	SWI5	18.2146	0.347
												YDL222C	FMP45	18.3194	0.344
												YMR001C	CDC5	18.5411	0.368
												YDL133W		19.1302	0.345
												YDR386W	MUS81	19.2703	0.334
												YDR421W	ARO80	19.2852	0.318
												YOR355W	GDS1	19.3063	0.354
												YBR297W	MAL33	19.3583	0.31
												YGL085W	LCL3	19.4221	0.309
												YLR073C	RFU1	19.4995	0.336
												YBR136W	MEC1	19.6872	0.342
												YIL001W		19.9263	0.306
												YKL051W	SFK1	20.0084	0.349
												YML050W	AIM32	20.0589	0.362
												YPL202C	AFT2	20.0683	0.352
												YKR009C	FOX2	20.1365	0.383
												YLR125W		20.1418	0.394
												YKR093W	PTR2	20.2135	0.43
												YNL065W	AQR1	20.3276	0.352
												YAL034C	FUN19	20.5349	0.353
												YDR302W	GPI11	20.6389	0.36
												YML099C	ARG81	20.8687	0.343
												YMR154C	RIM13	21.2837	0.317
												YKR019C	IRS4	21.3326	0.331
												YGL114W	YGL114W	21.3371	0.321
												YNL095C		21.4107	0.344
												YOR140W	SFL1	21.6255	0.342
												YIR029W	DAL2	21.6313	0.374
												YBL009W	ALK2	21.7915	0.346
												YMR010W		21.8408	0.348
												YLR067C	PET309	21.8925	0.33
												YNL025C	SSN8	22.1599	0.343
												YBR158W	AMN1	22.1927	0.32
												YKR039W	GAP1	22.2702	0.432
												YBR105C	VID24	22.3258	0.35
												YNL029C	KTR5	22.3379	0.333
												YCL038C	ATG22	22.3393	0.319
												YDR488C	PAC11	22.4936	0.294
												YPL041C	YPL041C	22.4993	0.304
												YLR234W	TOP3	22.5432	0.322
												YPL242C	IQG1	22.8267	0.342
												YBL019W	APN2	22.9539	0.333
												YKL125W	RRN3	23.2047	0.352
												YKL146W	AVT3	23.3152	0.326
												YOR100C	CRC1	23.3284	0.369
												YGL021W	ALK1	23.3505	0.345
												YOR249C	APC5	23.4604	0.322
												YDL035C	GPR1	23.4933	0.325
												YDR178W	SDH4	23.5081	0.405
												YNL283C	WSC2	23.5657	0.335
												YJL212C	OPT1	23.8669	0.385
												YMR021C	MAC1	23.9003	0.332
												YKR017C	YKR017C	24.1174	0.336
												YBR237W	PRP5	24.1971	0.358
												YNL327W	EGT2	24.2345	0.342
												YML051W	GAL80	24.2629	0.339
												YHL018W	YHL018W	24.3071	0.347
												YOR083W	WHI5	24.3111	0.281
												YHR078W	YHR078W	24.618	0.324
												YJR015W		24.7155	0.354
												YBL075C	SSA3	24.7811	0.409
												YGL079W	KXD1	25.0593	0.364
												YLR381W	CTF3	25.1018	0.305
												YDR052C	DBF4	25.107	0.373
												YJL153C	INO1	25.2198	0.405
												YLR105C	SEN2	25.4153	0.337
												YMR198W	CIK1	25.4823	0.346
												YPL230W	USV1	25.5042	0.315
												YKR064W	OAF3	25.5321	0.322
												YMR030W	RSF1	25.5347	0.34
												YGL250W	RMR1	25.6475	0.371
												YDR332W	IRC3	25.6708	0.33
												YGR062C	COX18	25.6736	0.257
												YER051W	JHD1	25.7439	0.35
												YGR134W	CAF130	26.0241	0.335
												YKR097W	PCK1	26.103	0.45
												YPL068C	YPL068C	26.1449	0.32
												YOR205C	GEP3	26.1548	0.319
												YBL082C	ALG3	26.2779	0.327
												YJL210W	PEX2	26.3965	0.315
												YOL065C	INP54	26.4821	0.333
												YOR344C	TYE7	26.5529	0.394
												YJL092W	SRS2	26.6708	0.342
												YFL054C	YFL054C	26.7289	0.319
												YOR034C	AKR2	26.8685	0.327
												YMR013C	SEC59	26.9697	0.309
												YPL164C	MLH3	26.9778	0.318
												YOR330C	MIP1	27.3595	0.338
												YPL209C	IPL1	27.4155	0.334
												YNL008C	ASI3	27.6058	0.329
												YBR239C	ERT1	27.6456	0.331
												YOL095C	HMI1	27.69	0.344
												YMR019W	STB4	27.7224	0.322
												YBR001C	NTH2	27.7276	0.347
												YKL183W	LOT5	27.9637	0.344
												YNL172W	APC1	27.9653	0.329
												YGL134W	PCL10	28.199	0.331
												YDR393W	SHE9	28.3833	0.367
												YPL156C	PRM4	28.4911	0.367
												YGL155W	CDC43	28.5666	0.313
												YPL087W	YDC1	28.6288	0.36
												YGL186C	TPN1	28.904	0.34
												YKR096W	YKR096W	29.011	0.344
												YHR210C	YHR210C	29.0625	0.364
												YBR018C	GAL7	29.2074	0.386
												YGR288W	MAL13	29.2124	0.31
												YER098W	UBP9	29.3005	0.344
												YJR052W	RAD7	29.3519	0.341
												YNL058C		29.7778	0.361
												YPL005W	AEP3	29.8086	0.318
												YOR372C	NDD1	30.3772	0.328
												YPL174C	NIP100	30.4418	0.332
												YMR155W		30.4846	0.292
												YGL229C	SAP4	30.5757	0.367
												YAL054C	ACS1	30.6828	0.441
												YER041W	YEN1	30.863	0.335
												YML023C	NSE5	31.0006	0.313
												YGL219C	MDM34	31.1331	0.329
												YJR053W	BFA1	31.3933	0.341
												YGL162W	SUT1	31.4491	0.335
												YDR415C	YDR415C	31.5644	0.366
												YPR101W	SNT309	31.6486	0.328
												YJL057C	IKS1	31.6684	0.353
												YDR130C	FIN1	31.6997	0.291
												YDR014W	RAD61	31.7375	0.349
												YOR023C	AHC1	31.7999	0.34
												YBR043C	QDR3	31.9832	0.337
												YJR141W		32.0862	0.335
												YER033C	ZRG8	32.2095	0.335
												YDL146W	LDB17	32.4328	0.365
												YGR042W	YGR042W	32.4712	0.342
												YOL114C		32.563	0.337
												YKL176C	LST4	32.6451	0.342
												YOR097C		32.8158	0.303
												YDL080C	THI3	32.8577	0.311
												YDR463W	STP1	32.8774	0.363
												YHR067W	HTD2	33.0555	0.309
												YOL103W	ITR2	33.0621	0.374
												YPL109C		33.2824	0.334
												YNL063W	MTQ1	33.3305	0.286
												YBL052C	SAS3	33.5495	0.342
												YHR004C	NEM1	33.9503	0.323
												YNL078W	NIS1	33.957	0.297
												YNR057C	BIO4	34.3249	0.353
												YER038C	KRE29	34.5077	0.36
												YDL176W	YDL176W	34.5448	0.301
												YDR284C	DPP1	34.6153	0.353
												YHR159W	TDA11	34.6316	0.28
												YOR342C		34.7422	0.352
												YFL009W	CDC4	34.7471	0.345
												YBL005W	PDR3	34.811	0.351
												YMR182C	RGM1	34.934	0.347
												YMR201C	RAD14	35.0025	0.343
												YDR540C	IRC4	35.0919	0.4
												YPL155C	KIP2	35.1548	0.331
												YLR130C	ZRT2	35.2144	0.337
												YPL224C	MMT2	35.2651	0.343
												YHR168W	MTG2	35.4276	0.335
												YGR295C	COS6	35.4566	0.329
												YLR176C	RFX1	35.4902	0.326
												YJL016W		35.5956	0.344
												YDR126W	SWF1	35.6523	0.298
												YCR028C	FEN2	35.76	0.349
												YLR016C	PML1	35.9474	0.33
												YPL052W	OAZ1	36.0261	0.337
												YDR077W	SED1	36.1496	0.51
												YHL027W	RIM101	36.2467	0.352
												YHR096C	HXT5	36.6627	0.402
												YOL011W	PLB3	36.9739	0.375
												YIL121W	QDR2	36.9962	0.332
												YOR037W	CYC2	37.0475	0.315
												YBL060W	YEL1	37.079	0.353
												YIR031C	DAL7	37.1045	0.401
												YER064C	YER064C	37.1614	0.347
												YPR083W	MDM36	37.3302	0.345
												YJR090C	GRR1	37.5082	0.316
												YDR254W	CHL4	37.513	0.318
												YMR176W	ECM5	37.6912	0.341
												YIL067C	YIL067C	37.8691	0.311
												YBR004C	GPI18	38.1949	0.355
												YGR150C	CCM1	38.1954	0.353
												YLR437C	DIF1	38.2126	0.313
												YOR161C	PNS1	38.3624	0.352
												YMR111C		38.4327	0.335
												YLR103C	CDC45	38.4355	0.338
												YJR001W	AVT1	38.5765	0.333
												YHR090C	YNG2	38.6358	0.372
												YKL185W	ASH1	38.7645	0.311
												YPL029W	SUV3	38.8573	0.335
												YCR032W	BPH1	39.1542	0.328
												YMR172W	HOT1	39.4064	0.323
												YOL013C	HRD1	39.4323	0.325
												YPR140W	TAZ1	39.5159	0.366
												YKR091W	SRL3	39.5237	0.315
												YKR054C	DYN1	39.7251	0.336
												YLR451W	LEU3	39.9333	0.319
												YEL005C	VAB2	40.0939	0.338
												YOR208W	PTP2	40.1543	0.35
												YOL003C	PFA4	40.281	0.328
												YLR145W	RMP1	40.3872	0.32
												YDR026C		40.4997	0.373
												YKL020C	SPT23	40.507	0.353
												YGL035C	MIG1	40.5795	0.335
												YDR143C	SAN1	40.6592	0.346
												YOR349W	CIN1	40.7234	0.332
												YOR064C	YNG1	40.7304	0.324
												YDR351W	SBE2	40.7711	0.317
												YNL295W		40.9308	0.321
												YIL056W	VHR1	40.9378	0.345
												YNL082W	PMS1	41.0357	0.336
												YGL136C	MRM2	41.2635	0.331
												YNL009W	IDP3	41.2806	0.381
												YNL325C	FIG4	41.7454	0.348
												YCR026C	NPP1	41.9832	0.335
												YNL047C	SLM2	42.0152	0.339
												YOR113W	AZF1	42.1798	0.325
												YBR098W	MMS4	42.4225	0.306
												YDR541C	YDR541C	42.5343	0.384
												YJL094C	KHA1	42.579	0.35
												YPL141C	FRK1	42.7243	0.334
												YNL188W	KAR1	42.9209	0.3
												YLR456W	YLR456W	42.9449	0.313
												YLR127C	APC2	43.0917	0.325
												YJL084C	ALY2	43.1348	0.341
												YCR003W	MRPL32	43.1664	0.392
												YOL020W	TAT2	43.5386	0.345
												YCR007C		43.5631	0.351
												YKL011C	CCE1	43.5902	0.328
												YPL177C	CUP9	43.6591	0.324
												YPR031W	NTO1	43.7441	0.336
												YOR060C	SLD7	43.7564	0.286
												YHL019C	APM2	43.85	0.339
												YPL076W	GPI2	43.8845	0.347
												YDL180W	YDL180W	44.3551	0.31
												YOR368W	RAD17	44.4914	0.317
												YOR350C	MNE1	45.3353	0.332
												YLR312C	YLR312C	45.7457	0.337
												YOR296W	YOR296W	45.8405	0.32
												YHR091C	MSR1	46.0602	0.334
												YDR409W	SIZ1	46.177	0.314
												YLR121C	YPS3	46.2121	0.357
												YOR329C	SCD5	46.3305	0.328
												YJL157C	FAR1	46.4348	0.349
												YGR113W	DAM1	46.4861	0.358
												YLR271W	YLR271W	46.6652	0.36
												YBR083W	TEC1	46.8445	0.329
												YJL209W	CBP1	46.9528	0.345
												YMR042W	ARG80	46.9915	0.336
												YBR114W	RAD16	47.3874	0.358
												YNL309W	STB1	47.41	0.321
												YLR131C	ACE2	47.9206	0.319
												YGL060W	YBP2	48.1283	0.366
												YHR204W	MNL1	48.1448	0.348
												YMR234W	RNH1	48.2011	0.333
												YBR131W	CCZ1	48.2775	0.347
												YOR273C	TPO4	48.4226	0.389
												YOL036W	YOL036W	48.4381	0.312
												YBR150C	TBS1	48.6196	0.334
												YPL175W	SPT14	48.8715	0.333
												YPL026C	SKS1	49.0681	0.348
												YBR156C	SLI15	49.1744	0.338
												YOR256C	TRE2	49.6505	0.347
												YGL090W	LIF1	49.7232	0.337
												YLR281C	YLR281C	49.8386	0.252
												YDR282C	YDR282C	49.8567	0.309
												YDL216C	RRI1	49.9327	0.308
												YPR167C	MET16	50.11	0.37
												YCR020C-A	MAK31	50.1219	0.392
												YNL054W	VAC7	50.133	0.332
												YER093C-A	AIM11	50.1639	0.326
												YIL055C	YIL055C	50.3581	0.315
												YDL119C	YDL119C	50.3666	0.311
												YJR095W	SFC1	50.3893	0.425
												YEL065W	SIT1	50.6864	0.388
												YGL175C	SAE2	50.7659	0.343
												YDL033C	SLM3	50.94	0.32
												YDR374W-A	YDR374W-A	51.1202	0.32
												YHR182W	YHR182W	51.2706	0.351
												YMR023C	MSS1	51.3148	0.33
												YLR446W	YLR446W	51.3298	0.32
												YOL116W	MSN1	51.4096	0.318
												YJL162C	JJJ2	51.479	0.335
												YDR369C	XRS2	51.5272	0.344
												YDR205W	MSC2	51.5274	0.328
												YMR119W	ASI1	51.7217	0.34
												YIL031W	ULP2	51.9024	0.346
												YGR071C	ENV11	52.1088	0.333
												YHL025W	SNF6	52.211	0.313
												YJL149W	DAS1	52.2189	0.35
												YMR066W	SOV1	52.2463	0.336
												YGL216W	KIP3	52.3112	0.33
												YFR048W	RMD8	52.3595	0.35
												YLR098C	CHA4	52.3707	0.354
												YHR116W	COX23	52.4255	0.323
												YDR423C	CAD1	52.5506	0.312
												YLR265C	NEJ1	52.5698	0.337
												YIL147C	SLN1	52.6671	0.342
												YMR262W		52.8262	0.297
												YGL002W	ERP6	52.8273	0.382
												YKL072W	STB6	52.9909	0.333
												YJL110C	GZF3	53.3109	0.3
												YLR094C	GIS3	53.3171	0.344
												YOL119C	MCH4	53.326	0.348
												YDR456W	NHX1	53.359	0.371
												YJR013W	GPI14	53.3813	0.313
												YER024W	YAT2	53.3874	0.366
												YDR307W	PMT7	53.4945	0.337
												YJL116C	NCA3	53.761	0.419
												YLL028W	TPO1	53.9075	0.386
												YPL089C	RLM1	53.916	0.341
												YHR164C	DNA2	54.0314	0.336
												YHR109W	CTM1	54.1321	0.33
												YHR006W	STP2	54.2716	0.329
												YJL161W	FMP33	54.4167	0.302
												YJR136C	TTI2	54.447	0.298
												YDR506C		54.5038	0.36
												YOL043C	NTG2	54.6008	0.346
												YGR143W	SKN1	54.7468	0.341
												YLR327C	TMA10	54.9322	0.498
												YOR092W	ECM3	55.0563	0.378
												YKL108W	SLD2	55.087	0.334
												YNL314W	DAL82	55.1173	0.283
												YLR149C	YLR149C	55.1283	0.344
												YOR337W	TEA1	55.1396	0.331
												YOL001W	PHO80	55.1825	0.265
												YOR017W	PET127	55.282	0.326
												YNL304W	YPT11	55.6184	0.308
												YDR103W	STE5	55.731	0.332
												YPR026W	ATH1	55.8991	0.354
												YHR080C	YHR080C	56.5463	0.344
												YBR201W	DER1	56.5652	0.315
												YKL189W	HYM1	56.6578	0.359
												YDL057W	YDL057W	56.8948	0.317
												YER093C	TSC11	56.9336	0.328
												YLL051C	FRE6	56.9885	0.286
												YDR217C	RAD9	57.0252	0.328
												YDL149W	ATG9	57.6502	0.342
												YHR150W	PEX28	57.7856	0.323
												YBL063W	KIP1	58.1264	0.355
												YBR132C	AGP2	58.3595	0.346
												YJL134W	LCB3	58.4117	0.308
												YJL127C	SPT10	58.5135	0.325
												YLR457C	NBP1	58.8854	0.323
												YDR181C	SAS4	58.9802	0.356
												YJL100W	LSB6	59.0341	0.31
												YIR014W	YIR014W	59.1462	0.265
												YAL056W	GPB2	59.6448	0.309
												YJR054W		59.7754	0.337
												YNR041C	COQ2	59.8371	0.328
												YHL023C	NPR3	59.8725	0.351
												YAL051W	OAF1	60.0823	0.34
												YHR079C	IRE1	60.0853	0.317
												YOL019W	YOL019W	60.0971	0.334
												YBR235W		60.1579	0.342
												YBL081W		60.2552	0.362
												YML061C	PIF1	60.4379	0.357
												YBR070C	ALG14	60.5455	0.308
												YOL063C	CRT10	60.5864	0.331
												YIL150C	MCM10	60.7762	0.318
												YHR129C	ARP1	60.9141	0.31
												YDR367W	KEI1	61.98	0.352
												YLR289W	GUF1	62.0144	0.322
												YLR436C	ECM30	62.0201	0.325
												YFL033C	RIM15	62.4009	0.327
												YJR078W	BNA2	62.6864	0.357
												YDR416W	SYF1	62.8496	0.333
												YDR090C	YDR090C	62.8499	0.351
												YLR431C	ATG23	62.8743	0.329
												YER147C	SCC4	62.8961	0.298
												YKL022C	CDC16	63.0622	0.343
												YNL125C	ESBP6	64.1768	0.372
												YDR538W	PAD1	64.346	0.36
												YEL019C	MMS21	64.3796	0.355
												YDL183C		64.4508	0.305
												YDL170W	UGA3	64.6462	0.338
												YKL089W	MIF2	64.7645	0.367
												YOL081W	IRA2	64.867	0.341
												YIR030C	DCG1	64.9014	0.339
												YCR066W	RAD18	65.0244	0.332
												YBL059W		65.1106	0.302
												YNL077W	APJ1	65.3426	0.343
												YML109W	ZDS2	65.3893	0.349
												YLR424W	SPP382	65.5878	0.329
												YPR084W	YPR084W	65.6405	0.332
												YBR097W	VPS15	65.8613	0.346
												YEL072W	RMD6	66.0665	0.326
												YFR027W	ECO1	66.0714	0.31
												YLR084C	RAX2	66.2986	0.324
												YLR064W	PER33	66.4468	0.327
												YOL128C	YGK3	66.4647	0.315
												YDL070W	BDF2	67.2188	0.37
												YHR082C	KSP1	67.4222	0.376
												YOR059C		67.6348	0.333
												YDR132C	YDR132C	67.6764	0.336
												YDL073W	YDL073W	68.0728	0.339
												YDR464W	SPP41	68.2046	0.369
												YGR257C	MTM1	68.4266	0.314
												YDR323C	PEP7	68.7119	0.325
												YOR191W	ULS1	69.2042	0.357
												YJL078C	PRY3	69.5138	0.338
												YNL094W	APP1	69.5142	0.369
												YLR233C	EST1	69.6602	0.334
												YKL098W	MTC2	69.7966	0.329
												YHR120W	MSH1	70.0066	0.331
												YPL150W	YPL150W	70.0089	0.327
												YBL084C	CDC27	70.3023	0.33
												YLL058W		70.4803	0.343
												YGL255W	ZRT1	70.5586	0.393
												YLL054C		70.6817	0.336
												YCL036W	GFD2	70.6836	0.319
												YMR271C	URA10	71.0955	0.369
												YPL011C	TAF3	71.125	0.331
												YOR295W	UAF30	71.209	0.303
												YDR318W	MCM21	71.4679	0.333
												YPL133C	RDS2	71.4831	0.319
												YIR032C	DAL3	72.2821	0.331
												YHR166C	CDC23	72.3495	0.309
												YIL169C		72.481	0.412
												YOR093C		72.4853	0.341
												YPL040C	ISM1	72.7405	0.341
												YGL113W	SLD3	73.3101	0.332
												YJL102W	MEF2	73.3497	0.339
												YDR107C	TMN2	73.3737	0.332
												YKR101W	SIR1	73.5893	0.321
												YBR175W	SWD3	73.7009	0.294
												YKL048C	ELM1	73.7018	0.302
												YIL066C	RNR3	73.7248	0.435
												YPR122W	AXL1	73.7964	0.318
												YKL121W	DGR2	73.8022	0.336
												YDR159W	SAC3	73.8738	0.35
												YLR253W		74.0617	0.331
												YLR190W	MMR1	74.1178	0.366
												YLR423C	ATG17	74.1838	0.382
												YBR044C	TCM62	74.6677	0.328
												YAL008W	FUN14	74.864	0.372
												YDR520C	URC2	75.0014	0.326
												YLR117C	CLF1	75.2561	0.338
												YKL124W	SSH4	75.4398	0.365
												YML113W	DAT1	75.6067	0.323
												YNL273W	TOF1	75.6533	0.356
												YHR176W	FMO1	75.7183	0.364
												YMR162C	DNF3	75.9599	0.349
												YBR223C	TDP1	76.3774	0.315
												YJR098C		76.4495	0.355
												YIL140W	AXL2	76.4816	0.368
												YIR002C	MPH1	76.5332	0.359
												YPL042C	SSN3	76.8517	0.332
												YFL034W	YFL034W	76.9862	0.362
												YOL078W	AVO1	77.0479	0.332
												YBL066C	SEF1	77.2643	0.343
												YOL112W	MSB4	77.3419	0.314
												YJR058C	APS2	77.5433	0.304
												YER075C	PTP3	77.9074	0.337
												YDR142C	PEX7	78.2918	0.31
												YIR015W	RPR2	78.4429	0.33
												YBR038W	CHS2	78.5052	0.377
												YJL091C	GWT1	78.7484	0.348
												YNL126W	SPC98	78.8429	0.32
												YDR128W	MTC5	78.8473	0.321
												YML038C	YMD8	79.0159	0.335
												YPR095C	SYT1	80.1742	0.328
												YBL042C	FUI1	80.5327	0.38
												YBR007C	DSF2	80.9471	0.32
												YPL236C	ENV7	80.9808	0.307
												YCR069W	CPR4	81.0938	0.378
												YPR166C	MRP2	81.1502	0.385
												YEL061C	CIN8	81.1516	0.366
												YGR036C	CAX4	81.2684	0.321
												YMR270C	RRN9	81.4953	0.347
												YKL090W	CUE2	81.5807	0.324
												YBR274W	CHK1	81.6303	0.341
												YJL099W	CHS6	81.6328	0.314
												YJR124C		81.7601	0.35
												YDR499W	LCD1	81.9835	0.33
												YLL033W	IRC19	82.1479	0.3
												YDR265W	PEX10	82.389	0.335
												YDR406W	PDR15	82.8809	0.38
												YLR373C	VID22	83.1319	0.354
												YPR082C	DIB1	83.2498	0.379
												YKL055C	OAR1	83.602	0.354
												YOL137W	BSC6	83.6694	0.337
												YMR310C		84.2184	0.321
												YGR268C	HUA1	84.5435	0.299
												YMR097C	MTG1	84.5756	0.319
												YGR278W	CWC22	84.6669	0.342
												YGR044C	RME1	84.7161	0.318
												YJR050W	ISY1	84.8628	0.317
												YLR404W	FLD1	85.0624	0.333
												YBR276C	PPS1	85.1984	0.31
												YPL181W	CTI6	85.2219	0.325
												YMR098C	ATP25	85.8697	0.346
												YMR025W	CSI1	85.8945	0.324
												YKL175W	ZRT3	86.011	0.336
												YBL008W	HIR1	86.0964	0.343
												YMR253C		86.0983	0.354
												YOL023W	IFM1	86.2963	0.374
												YER007W	PAC2	86.3432	0.331
												YIL040W	APQ12	86.5179	0.404
												YLR425W	TUS1	86.5304	0.328
												YMR283C	RIT1	86.7456	0.303
												YPL113C	YPL113C	86.84	0.359
												YER040W	GLN3	86.8789	0.313
												YML076C	WAR1	87.0333	0.339
												YOR193W	PEX27	87.1387	0.316
												YDL104C	QRI7	87.1945	0.322
												YNR031C	SSK2	87.4834	0.356
												YDL105W	NSE4	87.5648	0.341
												YLR174W	IDP2	87.5884	0.415
												YJR035W	RAD26	87.6656	0.346
												YDL220C	CDC13	87.7148	0.312
												YDR113C	PDS1	87.7914	0.363
												YGL140C	YGL140C	87.7942	0.342
												YBR140C	IRA1	88.0877	0.348
												YPR022C	YPR022C	88.1266	0.335
												YOR386W	PHR1	88.1883	0.356
												YOR144C	ELG1	88.3166	0.342
												YER132C	PMD1	88.3587	0.327
												YGR065C	VHT1	88.3893	0.362
												YDR222W	YDR222W	88.4584	0.363
												YBR104W	YMC2	88.6465	0.344
												YDR524C	AGE1	88.792	0.33
												YJR140C	HIR3	88.8384	0.345
												YDR197W	CBS2	88.9886	0.314
												YML091C	RPM2	89.0772	0.377
												YDR219C	MFB1	89.1235	0.333
												YPL072W	UBP16	89.1258	0.335
												YCR081W	SRB8	89.1502	0.356
												YMR287C	DSS1	89.311	0.321
												YBL046W	PSY4	89.3508	0.356
												YOL089C	HAL9	89.4296	0.335
												YDR334W	SWR1	89.4994	0.359
												YOL034W	SMC5	89.5144	0.39
												YGR161C	RTS3	90.1455	0.359
												YER152C	YER152C	90.447	0.32
												YDR532C	KRE28	90.5458	0.349
												YPR049C	ATG11	90.6651	0.336
												YBR275C	RIF1	90.6772	0.336
												YPL022W	RAD1	90.753	0.343
												YPL255W	BBP1	90.9841	0.32
												YPR057W	BRR1	91.8897	0.327
												YDR419W	RAD30	91.9599	0.33
												YOR213C	SAS5	92.0171	0.319
												YGL143C	MRF1	92.1444	0.348
												YGR010W	NMA2	92.2781	0.344
												YGL059W	PKP2	92.5374	0.344
												YLR403W	SFP1	92.9524	0.356
												YIR023W	DAL81	92.9816	0.327
												YPR134W	MSS18	93.1049	0.311
												YLR151C	PCD1	93.1683	0.329
												YPR075C	OPY2	93.2577	0.344
												YNL152W	INN1	93.4012	0.336
												YGL075C	MPS2	93.4961	0.318
												YMR221C	FMP42	93.5139	0.339
												YPR056W	TFB4	93.767	0.354
												YJL062W	LAS21	93.9184	0.331
												YOR223W		94.0478	0.335
												YLR422W	YLR422W	94.1175	0.327
												YMR273C	ZDS1	94.1771	0.337
												YLR137W	RKM5	94.3324	0.324
												YMR294W	JNM1	94.3974	0.377
												YLR128W	DCN1	94.4761	0.328
												YER015W	FAA2	94.4962	0.38
												YML006C	GIS4	94.6217	0.339
												YAR019C	CDC15	95.0418	0.341
												YCR008W	SAT4	95.6164	0.357
												YDR363W	ESC2	95.8641	0.355
												YOL002C	IZH2	95.9308	0.323
												YOL007C	CSI2	95.9717	0.325
												YLR007W	NSE1	96.7579	0.328
												YNL003C	PET8	97.0076	0.321
												YER054C	GIP2	97.2778	0.356
												YFL036W	RPO41	97.7401	0.383
												YPL157W	TGS1	98.7676	0.311
												YIL045W	PIG2	99.2491	0.353
												YOR371C	GPB1	99.3229	0.337
												YPR119W	CLB2	99.3255	0.334
												YGR091W	PRP31	99.4488	0.364
												YBR255W	MTC4	99.4724	0.326
												YLL027W	ISA1	99.7932	0.354
												YLR360W	VPS38	99.9416	0.327
												YPL194W	DDC1	100.137	0.345
												YNL234W		100.697	0.34
												YGL093W	SPC105	101.566	0.338
												YHL032C	GUT1	101.573	0.356
												YPR114W	YPR114W	101.713	0.363
												YPR011C		102.212	0.306
												YDR325W	YCG1	102.757	0.364
												YLR417W	VPS36	103.29	0.324
												YJR122W	IBA57	103.427	0.346
												YBR062C		104.156	0.306
												YOR299W	BUD7	104.248	0.326
												YMR064W	AEP1	104.253	0.323
												YOL009C	MDM12	104.525	0.305
												YLR223C	IFH1	104.795	0.37
												YDL093W	PMT5	105.008	0.352
												YNL238W	KEX2	105.417	0.363
												YNL268W	LYP1	105.499	0.427
												YBL080C	PET112	105.551	0.352
												YDR392W	SPT3	105.695	0.35
												YLR207W	HRD3	106.129	0.36
												YDL059C	RAD59	106.264	0.348
												YDR475C	JIP4	107.16	0.317
												YML041C	VPS71	107.379	0.3
												YMR035W	IMP2	107.397	0.285
												YKR058W	GLG1	107.562	0.371
												YDR034C	LYS14	107.817	0.338
												YPR155C	NCA2	107.822	0.348
												YKR010C	TOF2	107.845	0.34
												YNR039C	ZRG17	108.477	0.323
												YGR046W	TAM41	108.575	0.336
												YLR299W	ECM38	108.582	0.337
												YDR207C	UME6	108.812	0.362
												YER095W	RAD51	109.008	0.381
												YJR135C	MCM22	109.134	0.314
												YLL031C	GPI13	109.392	0.37
												YKL033W	TTI1	109.411	0.338
												YOR040W	GLO4	109.42	0.359
												YER162C	RAD4	109.517	0.352
												YKL101W	HSL1	109.55	0.346
												YKL133C	YKL133C	109.686	0.344
												YLR036C	YLR036C	109.791	0.319
												YPL071C	YPL071C	109.88	0.37
												YLR032W	RAD5	109.89	0.359
												YGL236C	MTO1	110.129	0.361
												YKL049C	CSE4	110.495	0.344
												YDR213W	UPC2	110.905	0.343
												YCL024W	KCC4	111.339	0.326
												YCR068W	ATG15	111.385	0.346
												YOR322C	LDB19	111.422	0.317
												YER005W	YND1	111.45	0.32
												YAL062W	GDH3	111.519	0.416
												YGR258C	RAD2	111.572	0.365
												YHR036W	BRL1	111.843	0.337
												YBL093C	ROX3	111.893	0.344
												YLR390W	ECM19	112.019	0.344
												YPR164W	MMS1	112.158	0.341
												YDR291W	HRQ1	112.613	0.351
												YLR247C	IRC20	112.866	0.34
												YPR176C	BET2	112.876	0.334
												YML037C	YML037C	113.052	0.361
												YLR173W	YLR173W	113.329	0.315
												YBL021C	HAP3	113.495	0.304
												YKL062W	MSN4	113.638	0.36
												YFR045W	YFR045W	113.699	0.378
												YJR011C		113.812	0.347
												YNL329C	PEX6	114.053	0.324
												YOR269W	PAC1	114.272	0.327
												YAL011W	SWC3	114.614	0.364
												YNL080C	EOS1	114.848	0.292
												YLR193C	UPS1	115.372	0.339
												YHL014C	YLF2	115.392	0.368
												YNR009W	NRM1	115.902	0.346
												YNR061C		116.233	0.345
												YKL034W	TUL1	116.388	0.316
												YGL166W	CUP2	116.635	0.304
												YNL107W	YAF9	116.763	0.34
												YAR018C	KIN3	116.781	0.324
												YJR089W	BIR1	116.888	0.34
												YBR280C	SAF1	116.956	0.334
												YOR127W	RGA1	117.257	0.312
												YGR256W	GND2	117.716	0.417
												YLR392C	ART10	117.991	0.332
												YBL091C-A	SCS22	118.298	0.325
												YMR299C	DYN3	118.66	0.336
												YOL158C	ENB1	118.951	0.319
												YIR010W	DSN1	119.221	0.325
												YDR109C	YDR109C	119.372	0.339
												YNL148C	ALF1	119.487	0.31
												YDR422C	SIP1	119.851	0.335
												YPL075W	GCR1	120.006	0.31
												YOL152W	FRE7	120.348	0.346
												YMR291W	TDA1	120.554	0.379
												YNL011C		120.966	0.349
												YNL260C		121.063	0.353
												YOR231W	MKK1	121.915	0.3
												YPR046W	MCM16	121.938	0.373
												YLR383W	SMC6	122.112	0.374
												YOR162C	YRR1	122.774	0.35
												YOR026W	BUB3	122.831	0.329
												YDR118W	APC4	122.914	0.32
												YOR081C	TGL5	123.251	0.349
												YMR224C	MRE11	123.5	0.332
												YDR131C	YDR131C	123.55	0.322
												YMR138W	CIN4	124.027	0.278
												YDR479C	PEX29	124.369	0.321
												YKR007W	MEH1	124.54	0.341
												YGL144C	ROG1	124.578	0.336
												YER144C	UBP5	124.845	0.312
												YDL107W	MSS2	125.129	0.332
												YGL160W	AIM14	125.191	0.33
												YDR410C	STE14	125.367	0.309
												YDR495C	VPS3	125.373	0.332
												YIR039C	YPS6	125.49	0.352
												YGR179C	OKP1	125.64	0.323
												YAL002W	VPS8	125.643	0.345
												YPR042C	PUF2	125.977	0.325
												YMR284W	YKU70	126.159	0.359
												YMR077C	VPS20	126.429	0.326
												YNL202W	SPS19	126.531	0.392
												YDR216W	ADR1	126.684	0.351
												YJL003W	COX16	126.981	0.333
												YOL148C	SPT20	127.183	0.324
												YML081W	TDA9	127.355	0.345
												YCL051W	LRE1	127.697	0.327
												YFR019W	FAB1	127.87	0.343
												YHR086W	NAM8	128.572	0.346
												YBR133C	HSL7	129.063	0.327
												YDR443C	SSN2	129.08	0.346
												YLR256W	HAP1	129.089	0.358
												YDR111C	ALT2	129.896	0.378
												YKR055W	RHO4	130.31	0.3
												YGL209W	MIG2	130.495	0.338
												YJL218W		130.499	0.307
												YJL095W	BCK1	130.901	0.336
												YNL328C	MDJ2	131.302	0.349
												YHR033W	YHR033W	131.313	0.344
												YGL032C	AGA2	131.482	0.326
												YJL146W	IDS2	131.532	0.318
												YBR060C	ORC2	132.583	0.364
												YLR014C	PPR1	132.682	0.318
												YDR362C	TFC6	132.931	0.339
												YHL010C	ETP1	133.389	0.352
												YNR048W		134.867	0.338
												YGR099W	TEL2	135.078	0.304
												YLR278C		135.246	0.333
												YHR119W	SET1	135.299	0.359
												YIR033W	MGA2	135.462	0.352
												YMR171C	EAR1	135.97	0.341
												YEL006W	YEA6	136.108	0.318
												YOR104W	PIN2	136.142	0.327
												YBR207W	FTH1	136.538	0.353
												YOL054W	PSH1	136.586	0.344
												YML052W	SUR7	137.214	0.358
												YPL176C	TRE1	137.315	0.335
												YPR002W	PDH1	137.323	0.335
												YMR168C	CEP3	137.573	0.336
												YIL159W	BNR1	137.644	0.345
												YDR073W	SNF11	138.119	0.289
												YOR022C		138.654	0.354
												YPL083C	SEN54	138.66	0.329
												YGL071W	AFT1	139.085	0.34
												YKL105C		139.361	0.333
												YBR238C		139.917	0.41
												YLR138W	NHA1	140.112	0.339
												YDR186C	YDR186C	140.441	0.346
												YIL112W	HOS4	140.604	0.364
												YHR057C	CPR2	140.973	0.392
												YLR284C	ECI1	141.887	0.358
												YKL052C	ASK1	141.992	0.318
												YNL277W	MET2	142.029	0.371
												YDL106C	PHO2	142.359	0.358
												YMR144W		142.409	0.305
												YLR108C		142.542	0.364
												YDR288W	NSE3	142.545	0.358
												YGL036W	YGL036W	142.881	0.347
												YNL286W	CUS2	143.148	0.333
												YML119W		143.248	0.307
												YGR055W	MUP1	143.547	0.418
												YML031W	NDC1	143.637	0.327
												YML077W	BET5	143.653	0.339
												YKR099W	BAS1	143.665	0.322
												YER065C	ICL1	143.747	0.447
												YDR440W	DOT1	144.283	0.342
												YML114C	TAF8	144.426	0.333
												YMR177W	MMT1	144.68	0.36
												YDR497C	ITR1	144.92	0.399
												YCR059C	YIH1	145.489	0.381
												YMR156C	TPP1	145.571	0.35
												YNL311C	SKP2	145.948	0.329
												YPR079W	MRL1	145.979	0.366
												YAL061W	BDH2	146.231	0.382
												YDR240C	SNU56	146.311	0.325
												YOL138C	RTC1	146.378	0.336
												YLR283W	YLR283W	146.682	0.349
												YLR408C	BLS1	146.776	0.294
												YDR375C	BCS1	146.852	0.374
												YDL017W	CDC7	147.125	0.341
												YKR031C	SPO14	148.199	0.353
												YJR110W	YMR1	148.518	0.353
												YMR037C	MSN2	148.938	0.322
												YLL061W	MMP1	149.019	0.344
												YLR201C	COQ9	149.071	0.389
												YBR152W	SPP381	149.315	0.35
												YDL108W	KIN28	149.768	0.361
												YMR293C	HER2	150.22	0.33
												YLR085C	ARP6	150.246	0.306
												YLR228C	ECM22	150.293	0.34
												YAL055W	PEX22	151.041	0.307
												YMR056C	AAC1	151.366	0.358
												YGL240W	DOC1	151.416	0.335
												YKL174C	TPO5	151.422	0.326
												YIL077C	YIL077C	153.059	0.375
												YJL137C	GLG2	153.155	0.343
												YLR087C	CSF1	153.203	0.335
												YPR141C	KAR3	153.362	0.354
												YER088C	DOT6	153.579	0.362
												YML060W	OGG1	153.779	0.356
												YDR180W	SCC2	153.779	0.351
												YKL138C	MRPL31	153.809	0.433
												YJL073W	JEM1	154.477	0.337
												YDR485C	VPS72	154.735	0.365
												YPR111W	DBF20	154.744	0.338
												YGR170W	PSD2	154.883	0.347
												YFR017C	YFR017C	155.019	0.356
												YIL085C	KTR7	155.29	0.359
												YJL071W	ARG2	155.5	0.325
												YAR028W		155.769	0.335
												YLR047C	FRE8	155.902	0.328
												YNL254C	RTC4	155.931	0.34
												YHL029C	OCA5	156.041	0.344
												YGR021W	HAH1	156.07	0.341
												YML095C	RAD10	156.705	0.323
												YLR454W	FMP27	156.708	0.366
												YDR359C	EAF1	156.935	0.338
												YCR024C	SLM5	156.988	0.355
												YGR238C	KEL2	157.05	0.319
												YBL025W	RRN10	157.27	0.333
												YGR047C	TFC4	157.387	0.356
												YBR195C	MSI1	158.566	0.354
												YDR466W	PKH3	158.661	0.327
												YPR081C	GRS2	158.798	0.35
												YML020W	YML020W	159.055	0.348
												YOL056W	GPM3	159.353	0.391
												YGR287C	IMA1	159.551	0.425
												YGL139W	FLC3	159.577	0.348
												YDR283C	GCN2	159.63	0.34
												YCL008C	STP22	159.634	0.304
												YCR076C		159.89	0.323
												YNL249C	MPA43	160.109	0.329
												YMR185W		160.15	0.351
												YNL316C	PHA2	160.257	0.349
												YHR011W	DIA4	160.425	0.33
												YHR102W	KIC1	160.79	0.324
												YPL018W	CTF19	160.917	0.331
												YDL117W	CYK3	161.384	0.357
												YMR295C	YMR295C	161.49	0.423
												YDR057W	YOS9	162.328	0.348
												YDR016C	DAD1	162.343	0.349
												YIL046W	MET30	162.645	0.314
												YDL217C	TIM22	162.908	0.33
												YMR106C	YKU80	162.922	0.347
												YNL257C	SIP3	163.8	0.331
												YIL079C	AIR1	163.891	0.329
												YBL074C	AAR2	164.661	0.359
												YJL047C	RTT101	164.969	0.329
												YKR022C	NTR2	165.032	0.355
												YFR039C	YFR039C	165.139	0.355
												YDL091C	UBX3	165.282	0.343
												YOR181W	LAS17	165.306	0.333
												YNL278W	CAF120	166.162	0.342
												YOR290C	SNF2	166.184	0.369
												YFR034C	PHO4	166.198	0.284
												YNL299W	TRF5	166.248	0.349
												YDR439W	LRS4	167.159	0.327
												YGR255C	COQ6	167.586	0.379
												YHR142W	CHS7	167.718	0.335
												YGR003W	CUL3	167.902	0.333
												YLR091W	GEP5	168.466	0.278
												YER137C	YER137C	168.655	0.347
												YLR272C	YCS4	168.744	0.352
												YLR072W	YLR072W	168.766	0.352
												YIL090W	ICE2	169.08	0.321
												YDR329C	PEX3	169.542	0.323
												YKR021W	ALY1	169.691	0.328
												YGR004W	PEX31	170.166	0.335
												YIL002C	INP51	170.716	0.322
												YLL062C	MHT1	171.012	0.353
												YEL062W	NPR2	171.206	0.336
												YPL119C	DBP1	171.251	0.365
												YHR156C	LIN1	171.69	0.337
												YDR486C	VPS60	171.702	0.39
												YML042W	CAT2	171.737	0.369
												YFL027C	GYP8	171.771	0.336
												YBL095W		171.901	0.34
												YER077C	YER077C	172.262	0.331
												YOL129W	VPS68	172.85	0.331
												YPR168W	NUT2	172.959	0.452
												YAL015C	NTG1	173.85	0.352
												YLR177W	YLR177W	174.021	0.361
												YOL033W	MSE1	174.58	0.333
												YKL155C	RSM22	175.729	0.356
												YPR066W	UBA3	175.76	0.325
												YML088W	UFO1	176.14	0.334
												YOR166C	SWT1	176.453	0.377
												YDR198C	RKM2	176.465	0.328
												YNL164C	IBD2	176.805	0.326
												YML046W	PRP39	177.313	0.339
												YIL095W	PRK1	177.42	0.35
												YIL088C	AVT7	177.63	0.336
												YOR188W	MSB1	177.937	0.332
												YLL035W	GRC3	178.247	0.329
												YOL042W	NGL1	178.649	0.342
												YNR047W	FPK1	178.728	0.342
												YBL018C	POP8	178.746	0.371
												YNL321W	VNX1	178.895	0.341
												YFL017W-A	SMX2	179.378	0.349
												YAL024C	LTE1	180.023	0.328
												YOR307C	SLY41	180.027	0.323
												YDL056W	MBP1	180.13	0.347
												YKR027W	BCH2	180.316	0.322
												YOL068C	HST1	180.333	0.325
												YNR007C	ATG3	180.546	0.348
												YBL010C		180.815	0.32
												YPL153C	RAD53	180.842	0.345
												YJL046W	AIM22	180.884	0.332
												YOR358W	HAP5	181.678	0.351
												YPL038W	MET31	181.881	0.288
												YJL006C	CTK2	181.884	0.326
												YNR004W	SWM2	181.919	0.386
												YLL010C	PSR1	182.093	0.307
												YOR291W	YPK9	182.205	0.337
												YCL061C	MRC1	182.263	0.376
												YCR019W	MAK32	182.288	0.315
												YJL207C	LAA1	182.336	0.343
												YFR038W	IRC5	182.499	0.371
												YOR377W	ATF1	182.535	0.351
												YHR115C	DMA1	182.613	0.358
												YGR075C	PRP38	182.672	0.362
												YAL032C	PRP45	182.752	0.363
												YNL091W	NST1	183.683	0.336
												YMR218C	TRS130	183.869	0.349
												YLR088W	GAA1	184.008	0.338
												YBR212W	NGR1	184.522	0.347
												YDR470C	UGO1	185.02	0.373
												YPL149W	ATG5	185.086	0.304
												YNL306W	MRPS18	185.367	0.359
												YAR003W	SWD1	185.397	0.315
												YJR129C		185.71	0.341
												YDR204W	COQ4	186.002	0.36
												YFR008W	FAR7	186.382	0.381
												YPR162C	ORC4	186.784	0.352
												YER129W	SAK1	187.387	0.303
												YOR258W	HNT3	188.445	0.31
												YBR179C	FZO1	188.989	0.364
												YJR119C	JHD2	189.05	0.338
												YNR032W	PPG1	189.138	0.345
												YDR331W	GPI8	189.228	0.341
												YLR132C		189.338	0.291
												YHR103W	SBE22	190.107	0.348
												YPL137C	GIP3	190.664	0.373
												YBR071W		190.692	0.366
												YIL042C	PKP1	190.736	0.326
												YKR063C	LAS1	190.982	0.324
												YLR239C	LIP2	191.019	0.359
												YOL082W	ATG19	191.489	0.378
												YBR254C	TRS20	191.565	0.327
												YJL070C		191.772	0.341
												YGR171C	MSM1	191.801	0.342
												YMR282C	AEP2	193.09	0.304
												YLR260W	LCB5	193.219	0.33
												YDL090C	RAM1	193.46	0.312
												YMR211W	DML1	193.559	0.329
												YGL237C	HAP2	193.643	0.299
												YOR301W	RAX1	193.893	0.298
												YGL124C	MON1	193.986	0.333
												YGL028C	SCW11	194.533	0.431
												YER111C	SWI4	194.95	0.359
												YHR209W	CRG1	195.286	0.32
												YNR036C	MRPS12	196.48	0.339
												YMR319C	FET4	197.268	0.387
												YOR077W	RTS2	197.803	0.332
												YER018C	SPC25	198.095	0.291
												YLR019W	PSR2	198.132	0.364
												YBR068C	BAP2	198.389	0.379
												YJR138W	IML1	198.705	0.354
												YDR013W	PSF1	198.747	0.347
												YDR326C	YSP2	198.938	0.354
												YDR227W	SIR4	198.951	0.341
												YBR231C	SWC5	198.968	0.343
												YDR309C	GIC2	198.975	0.349
												YMR095C	SNO1	199.225	0.353
												YFR013W	IOC3	199.54	0.348
												YMR016C	SOK2	199.606	0.333
												YHR171W	ATG7	200.06	0.346
												YDR108W	TRS85	200.293	0.336
												YOL053W	AIM39	200.469	0.327
												YGL248W	PDE1	201.268	0.336
												YGR141W	VPS62	201.739	0.328
												YGL194C	HOS2	201.855	0.327
												YNL158W	PGA1	201.997	0.325
												YKL203C	TOR2	202.233	0.36
												YLL012W	YEH1	202.451	0.359
												YGR247W	CPD1	202.536	0.306
												YLR405W	DUS4	202.625	0.328
												YOR297C	TIM18	202.682	0.327
												YPL213W	LEA1	202.697	0.33
												YER079W	YER079W	203.072	0.362
												YPL020C	ULP1	203.691	0.366
												YDR444W	YDR444W	204.284	0.33
												YLR385C	SWC7	204.412	0.327
												YMR243C	ZRC1	204.469	0.396
												YHR149C	SKG6	204.586	0.327
												YOL008W	COQ10	204.687	0.296
												YMR026C	PEX12	205.033	0.311
												YLR371W	ROM2	205.258	0.354
												YPL103C	FMP30	205.289	0.329
												YOR159C	SME1	205.651	0.385
												YDR349C	YPS7	205.836	0.319
												YER183C	FAU1	205.945	0.325
												YER161C	SPT2	206.002	0.369
												YDL005C	MED2	206.198	0.38
												YMR258C	ROY1	206.245	0.343
												YBL097W	BRN1	206.466	0.365
												YDR096W	GIS1	206.547	0.342
												YOR373W	NUD1	206.84	0.339
												YBR211C	AME1	207.011	0.328
												YDR364C	CDC40	207.32	0.332
												YGR281W	YOR1	207.641	0.389
												YFL021W	GAT1	207.794	0.321
												YNL136W	EAF7	207.815	0.366
												YPL254W	HFI1	207.946	0.335
												YML029W	USA1	209.36	0.343
												YML118W	NGL3	209.398	0.352
												YGL212W	VAM7	209.63	0.312
												YPR115W	RGC1	209.638	0.334
												YDR514C	YDR514C	209.727	0.339
												YPL215W	CBP3	210.197	0.343
												YNL201C	PSY2	210.434	0.348
												YPR185W	ATG13	210.503	0.328
												YOR308C	SNU66	210.689	0.328
												YGR138C	TPO2	210.732	0.431
												YNR011C	PRP2	210.865	0.344
												YGL057C	GEP7	211.111	0.318
												YDL003W	MCD1	211.531	0.354
												YMR213W	CEF1	212.096	0.348
												YOR266W	PNT1	212.453	0.301
												YKL096W-A	CWP2	212.52	0.601
												YPR186C	PZF1	213.184	0.307
												YML107C	PML39	213.341	0.321
												YAR033W	MST28	213.716	0.291
												YPL034W	YPL034W	213.809	0.316
												YDR428C	BNA7	214.412	0.353
												YJL090C	DPB11	214.428	0.346
												YCL025C	AGP1	214.865	0.413
												YGR166W	TRS65	216.3	0.323
												YNL167C	SKO1	216.512	0.319
												YKL134C	2013-10-01	216.953	0.338
												YPR089W	YPR089W/YPR090W	216.992	0.372
												YBR296C	PHO89	217.33	0.441
												YLR039C	RIC1	217.836	0.351
												YGR140W	CBF2	217.959	0.353
												YJR111C		218.007	0.344
												YLR352W	YLR352W	218.907	0.357
												YAL047C	SPC72	219.003	0.355
												YKL032C	IXR1	219.291	0.377
												YOR070C	GYP1	219.51	0.308
												YBR108W	AIM3	220.087	0.336
												YGR006W	PRP18	220.125	0.319
												YER037W	PHM8	220.886	0.374
												YDR490C	PKH1	221.269	0.343
												YPL104W	MSD1	221.41	0.363
												YIL156W	UBP7	221.444	0.333
												YGR009C	SEC9	221.803	0.363
												YBL020W	RFT1	222.245	0.365
												YCR042C	TAF2	222.546	0.351
												YDR244W	PEX5	223.392	0.35
												YOR067C	ALG8	223.544	0.341
												YMR265C		223.918	0.317
												YBR225W		224.475	0.35
												YHR165C	PRP8	224.734	0.352
												YCL039W	GID7	224.739	0.342
												YLR082C	SRL2	224.979	0.333
												YJR066W	TOR1	225.019	0.347
												YNL162W-A	YNL162W-A	225.331	0.308
												YDR461C-A	YDR461C-A	225.399	0.343
												YPL168W	YPL168W	225.686	0.32
												YBL107C		225.836	0.342
												YPR008W	HAA1	225.906	0.329
												YGL197W	MDS3	226.376	0.332
												YMR268C	PRP24	226.799	0.321
												YER050C	RSM18	227.033	0.354
												YPR152C	URN1	227.583	0.337
												YHR105W	YPT35	227.642	0.261
												YPL151C	PRP46	227.952	0.305
												YDR313C	PIB1	228.121	0.313
												YOL100W	PKH2	228.822	0.339
												YLR427W	MAG2	228.83	0.346
												YNR064C		229.767	0.372
												YCR092C	MSH3	229.935	0.334
												YGR246C	BRF1	230.498	0.401
												YGL045W	RIM8	230.753	0.342
												YDL240W	LRG1	230.815	0.347
												YIL143C	SSL2	231.18	0.394
												YLR001C		231.253	0.32
												YKR078W	YKR078W	231.255	0.35
												YDR005C	MAF1	231.408	0.33
												YER013W	PRP22	231.503	0.35
												YGL178W	MPT5	231.785	0.362
												YNL097C	PHO23	232.54	0.369
												YGR104C	SRB5	233.36	0.337
												YPL070W	MUK1	233.492	0.345
												YIL129C	TAO3	233.584	0.345
												YGR263C	SAY1	234.148	0.334
												YBR210W	ERV15	234.352	0.311
												YKL092C	BUD2	234.364	0.344
												YJR084W	CSN12	235.396	0.294
												YHL048W	COS8	235.542	0.328
												YOR054C	VHS3	235.555	0.35
												YDR006C	SOK1	235.806	0.364
												YDR436W	PPZ2	236.033	0.325
												YDR093W	DNF2	236.082	0.365
												YDR202C	RAV2	236.259	0.338
												YLR452C	SST2	236.289	0.363
												YOR201C	MRM1	236.38	0.338
												YLL007C		236.647	0.323
												YOL135C	MED7	236.791	0.298
												YBR194W	AIM4	237.136	0.319
												YPR175W	DPB2	237.159	0.363
												YDR261C	EXG2	237.33	0.368
												YNL218W	MGS1	237.758	0.341
												YPR116W	RRG8	237.987	0.329
												YCR033W	SNT1	238.386	0.332
												YCR094W	CDC50	239.615	0.353
												YML005W	TRM12	240.01	0.319
												YDR330W	UBX5	241.538	0.387
												YPL124W	SPC29	242.137	0.284
												YNL233W	BNI4	242.162	0.328
												YBL104C		242.468	0.34
												YLR187W	SKG3	243.172	0.342
												YPL002C	SNF8	243.931	0.324
												YIL049W	DFG10	244.099	0.286
												YEL059C-A	SOM1	244.696	0.309
												YBR289W	SNF5	244.75	0.338
												YPL055C	LGE1	244.846	0.315
												YIR009W	MSL1	245.083	0.274
												YKL149C	DBR1	245.245	0.334
												YGR133W	PEX4	245.884	0.304
												YJL196C	ELO1	246.299	0.352
												YGL243W	TAD1	246.679	0.329
												YBR030W	RKM3	246.727	0.348
												YDL139C	SCM3	246.84	0.338
												YHL009C	YAP3	247.198	0.35
												YPL006W	NCR1	247.512	0.342
												YML049C	RSE1	247.583	0.342
												YKR036C	CAF4	248.455	0.335
												YDR147W	EKI1	248.494	0.349
												YAL010C	MDM10	248.809	0.314
												YJR033C	RAV1	249.149	0.348
												YCL058W-A	ADF1	249.358	0.363
												YBR278W	DPB3	250.039	0.338
												YLR086W	SMC4	250.525	0.366
												YNL068C	FKH2	250.785	0.332
												YGR223C	HSV2	251.124	0.337
												YNL293W	MSB3	251.307	0.331
												YIR021W	MRS1	251.513	0.309
												YFL049W	SWP82	251.694	0.361
												YIL161W	YIL161W	251.732	0.358
												YPL007C	TFC8	252.119	0.323
												YNR059W	MNT4	252.147	0.315
												YDR110W	FOB1	252.199	0.325
												YOR305W	RRG7	252.56	0.321
												YLR361C	DCR2	252.828	0.347
												YMR289W	ABZ2	253.038	0.335
												YEL043W		254.129	0.347
												YPR085C	ASA1	254.932	0.323
												YDR252W	BTT1	255.012	0.357
												YAL009W	SPO7	255.234	0.319
												YHL038C	CBP2	255.406	0.35
												YOR244W	ESA1	255.725	0.331
												YHR059W	FYV4	256.064	0.351
												YLR191W	PEX13	256.368	0.316
												YBR023C	CHS3	257.079	0.365
												YMR048W	CSM3	257.372	0.36
												YDL101C	DUN1	257.587	0.353
												YPL203W	TPK2	258.175	0.356
												YFL024C	EPL1	258.313	0.365
												YOL069W	NUF2	258.57	0.352
												YKL004W	AUR1	258.583	0.34
												YGL208W	SIP2	258.784	0.317
												YNL242W	ATG2	259.382	0.331
												YML111W	BUL2	259.437	0.344
												YDR448W	ADA2	261.054	0.34
												YMR225C	MRPL44	261.264	0.351
												YER047C	SAP1	261.544	0.335
												YML096W	YML096W	262.317	0.314
												YIL019W	FAF1	263.772	0.373
												YML011C	RAD33	264.206	0.327
												YBR117C	TKL2	264.214	0.378
												YGR241C	YAP1802	264.364	0.375
												YCL014W	BUD3	264.634	0.355
												YIL014W	MNT3	265.12	0.343
												YDR081C	PDC2	265.852	0.338
												YER058W	PET117	265.934	0.304
												YOR353C	SOG2	266.538	0.322
												YLR241W	YLR241W	266.808	0.322
												YLR139C	SLS1	267.265	0.336
												YLL006W	MMM1	267.606	0.336
												YPL057C	SUR1	268.297	0.354
												YIL144W	TID3	268.706	0.361
												YML064C	TEM1	269.148	0.301
												YOR018W	ROD1	270.103	0.319
												YDR201W	SPC19	270.186	0.421
												YJL019W	MPS3	270.192	0.353
												YIL061C	SNP1	270.785	0.384
												YIL153W	RRD1	270.871	0.307
												YJL139C	YUR1	271.092	0.336
												YBR287W		271.164	0.375
												YOR008C	SLG1	271.318	0.311
												YDR208W	MSS4	271.678	0.333
												YBR129C	OPY1	271.682	0.344
												YNL073W	MSK1	272.51	0.338
												YAL048C	GEM1	272.98	0.357
												YDR176W	NGG1	273.039	0.361
												YHR191C	CTF8	273.198	0.321
												YCL032W	STE50	273.426	0.341
												YGL023C	PIB2	273.488	0.327
												YLR055C	SPT8	273.767	0.358
												YMR044W	IOC4	273.983	0.372
												YPL017C	IRC15	274.057	0.328
												YPL221W	FLC1	274.7	0.347
												YDR075W	PPH3	274.722	0.359
												YPR178W	PRP4	275.039	0.312
												YER142C	MAG1	275.309	0.358
												YLR460C		276.284	0.412
												YPL045W	VPS16	276.801	0.344
												YDR243C	PRP28	277.117	0.395
												YBL034C	STU1	277.391	0.361
												YDL189W	RBS1	277.464	0.315
												YGR057C	LST7	277.928	0.357
												YPL219W	PCL8	278.654	0.34
												YNL099C	OCA1	278.765	0.362
												YER019W	ISC1	279.293	0.358
												YMR070W	MOT3	279.457	0.326
												YOR284W	HUA2	280.46	0.347
												YNL127W	FAR11	280.476	0.34
												YLR439W	MRPL4	281.082	0.374
												YDR058C	TGL2	281.254	0.338
												YLR382C	NAM2	281.694	0.354
												YBR069C	TAT1	281.927	0.355
												YLL043W	FPS1	282.313	0.364
												YMR288W	HSH155	283.71	0.35
												YBR268W	MRPL37	283.726	0.289
												YGR092W	DBF2	283.827	0.363
												YBL086C		283.969	0.343
												YPL120W	VPS30	284.239	0.345
												YHR172W	SPC97	284.56	0.351
												YDR027C	VPS54	285.37	0.332
												YDR179C	CSN9	286.195	0.312
												YDR301W	CFT1	286.294	0.368
												YPR047W	MSF1	287.517	0.364
												YBR153W	RIB7	287.619	0.292
												YBR197C		287.973	0.29
												YJL151C	SNA3	288.145	0.358
												YJL072C	PSF2	288.272	0.352
												YCL012C		288.502	0.37
												YGR169C	PUS6	289.436	0.336
												YIL107C	PFK26	289.466	0.367
												YKR100C	SKG1	289.531	0.326
												YOL146W	PSF3	289.603	0.305
												YEL050C	RML2	290.009	0.358
												YDL030W	PRP9	290.853	0.341
												YFR031C	SMC2	290.898	0.359
												YKR089C	TGL4	292.835	0.335
												YAL053W	FLC2	293.382	0.37
												YDR069C	DOA4	294.397	0.34
												YDL001W	RMD1	295.544	0.353
												YER017C	AFG3	296.751	0.362
												YHL017W	YHL017W	296.9	0.359
												YHR100C	GEP4	297.026	0.345
												YPL233W	NSL1	297.189	0.396
												YGR125W		297.388	0.338
												YDR380W	ARO10	297.682	0.364
												YOR233W	KIN4	298.229	0.334
												YDR235W	PRP42	298.33	0.335
												YKL197C	PEX1	298.339	0.344
												YLR442C	SIR3	298.496	0.349
												YOL062C	APM4	298.497	0.336
												YLR238W	FAR10	298.605	0.332
												YLR188W	MDL1	298.801	0.337
												YDL077C	VAM6	299.748	0.357
												YLR097C	HRT3	300.01	0.353
												YBL103C	RTG3	300.052	0.37
												YMR087W		300.868	0.309
												YLR332W	MID2	300.907	0.307
												YDL036C	PUS9	301.071	0.322
												YNL225C	CNM67	301.417	0.35
												YNR052C	POP2	301.837	0.353
												YBR054W	YRO2	301.841	0.507
												YLR115W	CFT2	301.932	0.343
												YCR095C	OCA4	301.977	0.341
												YOR304W	ISW2	302.259	0.382
												YAL001C	TFC3	302.384	0.346
												YOR148C	SPP2	302.619	0.34
												YOL083W	ATG34	302.785	0.362
												YDR357C	CLN1	303.1	0.357
												YKL002W	DID4	303.55	0.35
												YLR218C	COA4	303.962	0.369
												YER113C	TMN3	304.333	0.313
												YDL159W	STE7	305.033	0.333
												YJR010W	MET3	305.68	0.456
												YDR480W	DIG2	305.804	0.365
												YPR179C	HDA3	306.23	0.358
												YFL030W	AGX1	306.387	0.351
												YJL198W	PHO90	306.44	0.386
												YNL056W	OCA2	306.453	0.328
												YGR184C	UBR1	306.542	0.343
												YBR257W	POP4	307.109	0.37
												YGR206W	MVB12	307.282	0.377
												YOL025W	LAG2	308.104	0.337
												YPR104C	FHL1	308.183	0.328
												YDR140W	MTQ2	309.261	0.33
												YDR020C	DAS2	309.655	0.377
												YLR375W	STP3	310.145	0.334
												YDR080W	VPS41	310.537	0.352
												YLR006C	SSK1	310.857	0.311
												YPR045C	THP3	311.006	0.361
												YHR199C-A	NBL1	311.011	0.26
												YDR239C	YDR239C	311.15	0.326
												YMR041C	ARA2	311.58	0.365
												YGL225W	VRG4	311.656	0.449
												YIL117C	PRM5	312.281	0.314
												YOR287C	RRP36	312.323	0.372
												YPL122C	TFB2	313.046	0.384
												YPL274W	SAM3	313.146	0.357
												YHR118C	ORC6	313.412	0.358
												YKL138C-A	HSK3	313.697	0.316
												YGR191W	HIP1	313.846	0.386
												YPL064C	CWC27	314.051	0.357
												YPL097W	MSY1	314.458	0.302
												YLR240W	VPS34	314.828	0.348
												YML102W	CAC2	316.055	0.286
												YDL098C	SNU23	316.131	0.368
												YDR512C	EMI1	316.287	0.309
												YGR274C	TAF1	316.481	0.379
												YJL005W	CYR1	317.787	0.326
												YKR029C	SET3	318.638	0.336
												YAL031C	GIP4	318.713	0.338
												YNL193W		318.802	0.374
												YLL015W	BPT1	318.943	0.357
												YJR005W	APL1	319.295	0.369
												YER145C	FTR1	320.659	0.383
												YKL074C	MUD2	321.32	0.347
												YKL023W	YKL023W	321.62	0.356
												YNL323W	LEM3	322.071	0.37
												YLL004W	ORC3	322.488	0.333
												YKL095W	YJU2	322.935	0.361
												YDL012C		323.191	0.329
												YPL241C	CIN2	323.703	0.316
												YPL053C	KTR6	324.095	0.38
												YOL048C	RRT8	325.173	0.332
												YLR081W	GAL2	325.353	0.425
												YGR196C	FYV8	326.318	0.346
												YPL180W	TCO89	326.393	0.33
												YDR473C	PRP3	326.411	0.359
												YKL064W	MNR2	326.721	0.358
												YNL155W		326.73	0.368
												YJR006W	POL31	327.768	0.373
												YGR105W	VMA21	327.832	0.357
												YNL253W	TEX1	328.061	0.351
												YJR043C	POL32	328.998	0.385
												YMR020W	FMS1	329.505	0.339
												YBL011W	SCT1	329.681	0.385
												YLR345W	YLR345W	330.133	0.333
												YEL020C	YEL020C	330.412	0.345
												YHR099W	TRA1	330.562	0.35
												YJR092W	BUD4	330.728	0.354
												YJL131C	AIM23	331.389	0.347
												YDR379W	RGA2	331.734	0.326
												YIL017C	VID28	333.037	0.334
												YGL180W	ATG1	333.725	0.359
												YDR498C	SEC20	333.755	0.34
												YDR200C	VPS64	334.565	0.341
												YLR396C	VPS33	334.648	0.325
												YEL053C	MAK10	334.989	0.371
												YPL069C	BTS1	335.011	0.361
												YMR240C	CUS1	335.303	0.366
												YDL018C	ERP3	335.849	0.345
												YBR125C	PTC4	336.57	0.327
												YNL117W	MLS1	336.671	0.413
												YKR020W	VPS51	337.062	0.402
												YKL219W	COS9	337.497	0.341
												YPL193W	RSA1	339.555	0.337
												YNL217W		339.915	0.353
												YLR189C	ATG26	339.939	0.348
												YGL094C	PAN2	340.084	0.34
												YIL135C	VHS2	340.189	0.339
												YNR067C	DSE4	340.483	0.358
												YGL064C	MRH4	341.719	0.344
												YNL052W	COX5A	341.907	0.39
												YBR246W	RRT2	341.976	0.328
												YGL117W	YGL117W	342.221	0.339
												YDR468C	TLG1	342.683	0.4
												YKR087C	OMA1	342.929	0.32
												YOR125C	CAT5	343.21	0.392
												YNL246W	VPS75	343.546	0.403
												YAR014C	BUD14	343.819	0.335
												YMR132C	JLP2	344.43	0.35
												YKL042W	SPC42	344.498	0.347
												YJR040W	GEF1	344.559	0.343
												YPL186C	UIP4	344.634	0.399
												YMR227C	TAF7	344.879	0.379
												YLR211C		344.989	0.376
												YFR021W	ATG18	345.253	0.347
												YNL183C	NPR1	346.122	0.333
												YNL020C	ARK1	346.183	0.337
												YJR046W	TAH11	347.156	0.327
												YKL116C	PRR1	347.326	0.313
												YBR095C	RXT2	347.448	0.375
												YDL042C	SIR2	347.585	0.356
												YDR489W	SLD5	348.616	0.36
												YOR179C	SYC1	350.041	0.318
												YHR186C	KOG1	350.053	0.338
												YNR028W	CPR8	350.248	0.362
												YBR073W	RDH54	351.626	0.336
												YDL175C	AIR2	351.927	0.307
												YCR020W-B	HTL1	352.277	0.376
												YNL116W	DMA2	353.046	0.339
												YDL043C	PRP11	353.249	0.347
												YDL089W	NUR1	353.566	0.357
												YNL221C	POP1	353.596	0.336
												YOR352W	YOR352W	354.59	0.359
												YOL130W	ALR1	355.875	0.352
												YNR024W	MPP6	357.069	0.339
												YGL133W	ITC1	357.347	0.36
												YHR161C	YAP1801	357.395	0.337
												YIL047C	SYG1	357.876	0.352
												YNL191W	DUG3	358.052	0.375
												YGL025C	PGD1	359.712	0.349
												YDR162C	NBP2	360.315	0.348
												YNL076W	MKS1	360.712	0.312
												YNL023C	FAP1	361.007	0.323
												YGL073W	HSF1	361.4	0.336
												YKL059C	MPE1	361.905	0.363
												YDR206W	EBS1	362.719	0.336
												YOR245C	DGA1	362.848	0.34
												YGR220C	MRPL9	363.857	0.37
												YLL032C	YLL032C	363.915	0.359
												YIL068C	SEC6	363.931	0.344
												YPL016W	SWI1	363.942	0.36
												YOL108C	INO4	364.185	0.331
												YGR002C	SWC4	365.821	0.337
												YJL049W		366.689	0.387
												YDR425W	SNX41	367.244	0.359
												YPL196W	OXR1	368.049	0.335
												YMR188C	MRPS17	368.315	0.389
												YNL074C	MLF3	368.943	0.334
												YPL265W	DIP5	369.129	0.396
												YDR255C	RMD5	369.168	0.362
												YMR301C	ATM1	369.958	0.341
												YNL199C	GCR2	370.185	0.307
												YDL102W	POL3	370.576	0.378
												YPL123C	RNY1	371.059	0.36
												YBR085W	AAC3	371.348	0.395
												YKL012W	PRP40	372.463	0.352
												YPL247C	YPL247C	372.613	0.32
												YPL128C	TBF1	372.686	0.347
												YIL026C	IRR1	373.416	0.377
												YDR389W	SAC7	373.539	0.33
												YDR286C	YDR286C	373.577	0.332
												YNL192W	CHS1	374.761	0.358
												YAL058W	CNE1	374.808	0.321
												YJL042W	MHP1	374.982	0.359
												YER154W	OXA1	375.305	0.357
												YLR310C	CDC25	375.823	0.344
												YLR144C	ACF2	376.195	0.355
												YDL045C	FAD1	376.517	0.352
												YMR219W	ESC1	376.693	0.359
												YGR163W	GTR2	376.699	0.352
												YDR371W	CTS2	376.911	0.353
												YGR149W		376.93	0.343
												YOR227W	HER1	377.033	0.343
												YCR037C	PHO87	377.033	0.385
												YGR198W	YPP1	378.833	0.348
												YHR023W	MYO1	380.218	0.377
												YBL023C	MCM2	381.241	0.391
												YKL144C	RPC25	381.386	0.346
												YMR078C	CTF18	382.029	0.353
												YML059C	NTE1	382.555	0.368
												YDL223C	HBT1	382.658	0.381
												YHL020C	OPI1	382.793	0.344
												YKL017C	HCS1	383.655	0.385
												YMR124W		383.701	0.364
												YGR013W	SNU71	383.715	0.368
												YDL207W	GLE1	383.833	0.36
												YLR107W	REX3	384.248	0.342
												YMR263W	SAP30	384.251	0.351
												YMR313C	TGL3	385.701	0.335
												YNL051W	COG5	385.799	0.363
												YGL083W	SCY1	386.122	0.361
												YJR091C	JSN1	387.066	0.356
												YLR079W	SIC1	387.105	0.33
												YBR002C	RER2	387.709	0.352
												YGR058W	PEF1	389.258	0.333
												YMR165C	PAH1	390.649	0.347
												YKL087C	CYT2	390.696	0.36
												YDL203C	ACK1	390.919	0.329
												YGR089W	NNF2	391.127	0.359
												YPR105C	COG4	391.249	0.351
												YBR103W	SIF2	391.401	0.321
												YGR068C	ART5	392.369	0.315
												YDR335W	MSN5	392.543	0.359
												YNL106C	INP52	392.69	0.333
												YBR215W	HPC2	392.802	0.372
												YMR277W	FCP1	393.381	0.367
												YGL227W	VID30	393.383	0.381
												YDR484W	VPS52	394.081	0.351
												YJR008W		394.184	0.349
												YNL227C	JJJ1	394.323	0.363
												YIR005W	IST3	394.37	0.317
												YLR077W	FMP25	394.453	0.357
												YOR118W	RTC5	394.723	0.369
												YNL124W	NAF1	394.865	0.376
												YBL090W	MRP21	395.004	0.39
												YCR046C	IMG1	395.291	0.361
												YLR316C	TAD3	395.405	0.314
												YMR059W	SEN15	395.592	0.302
												YCR015C		395.728	0.369
												YBR091C	TIM12	396.213	0.24
												YIL130W	ASG1	396.515	0.352
												YDL115C	IWR1	396.772	0.358
												YNL298W	CLA4	396.813	0.338
												YOL096C	COQ3	397.433	0.361
												YLR277C	YSH1	397.494	0.352
												YNL261W	ORC5	397.603	0.358
												YOR274W	MOD5	397.963	0.364
												YER059W	PCL6	398.253	0.326
												YOR052C		398.275	0.379
												YBL085W	BOI1	398.534	0.35
												YDR192C	NUP42	399.477	0.32
												YDL006W	PTC1	400.45	0.333
												YFR005C	SAD1	400.845	0.331
												YIR007W		401.036	0.343
												YKL026C	GPX1	401.328	0.345
												YGR112W	SHY1	402.343	0.338
												YLR021W	IRC25	404.028	0.365
												YDL045W-A	MRP10	404.126	0.332
												YFL034C-B	MOB2	404.33	0.344
												YOL045W	PSK2	405.708	0.358
												YDL167C	NRP1	406.149	0.335
												YJR031C	GEA1	407.053	0.342
												YGL222C	EDC1	407.241	0.337
												YHR077C	NMD2	407.479	0.36
												YFL042C	YFL042C	407.85	0.35
												YMR114C		408.496	0.35
												YPR025C	CCL1	408.623	0.357
												YGR260W	TNA1	409.415	0.374
												YKR085C	MRPL20	410.288	0.362
												YGR222W	PET54	410.292	0.307
												YAL039C	CYC3	411.232	0.357
												YJL085W	EXO70	411.307	0.364
												YDR264C	AKR1	411.49	0.327
												YNL197C	WHI3	411.787	0.343
												YOR038C	HIR2	411.81	0.35
												YLR116W	MSL5	412.782	0.323
												YBL061C	SKT5	413.114	0.343
												YER078C	ICP55	414.797	0.376
												YML032C	RAD52	415.256	0.344
												YLR305C	STT4	415.339	0.346
												YMR060C	SAM37	415.652	0.334
												YNL027W	CRZ1	417.488	0.347
												YPR159W	KRE6	417.526	0.376
												YNL272C	SEC2	417.863	0.363
												YMR231W	PEP5	417.92	0.347
												YCL029C	BIK1	418.095	0.356
												YHR205W	SCH9	419.358	0.372
												YHR075C	PPE1	420.848	0.348
												YFL046W	FMP32	420.882	0.354
												YPL132W	COX11	421.882	0.34
												YBR233W	PBP2	423.732	0.357
												YLR011W	LOT6	423.958	0.292
												YIL036W	CST6	424.298	0.35
												YKL075C	YKL075C	424.304	0.373
												YBR271W		424.844	0.312
												YDR088C	SLU7	425.207	0.369
												YDR036C	EHD3	425.572	0.402
												YOR316C	COT1	426.3	0.357
												YBL037W	APL3	426.478	0.354
												YPR182W	SMX3	427.498	0.312
												YML034W	SRC1	427.582	0.341
												YNL224C	SQS1	427.835	0.368
												YNL215W	IES2	428.145	0.368
												YPL252C	YAH1	428.284	0.359
												YBR187W	GDT1	428.7	0.408
												YHR017W	YSC83	428.845	0.326
												YLL014W	EMC6	428.904	0.334
												YNL039W	BDP1	429.35	0.362
												YOL060C	MAM3	429.402	0.361
												YBR192W	RIM2	430.391	0.341
												YMR238W	DFG5	430.747	0.363
												YJL201W	ECM25	431.649	0.352
												YDR316W	OMS1	432.094	0.362
												YLR212C	TUB4	432.116	0.347
												YNL288W	CAF40	432.376	0.345
												YNL250W	RAD50	432.531	0.397
												YPR032W	SRO7	433.191	0.356
												YNL102W	POL1	434.29	0.359
												YEL048C	TCA17	435.106	0.361
												YPR117W	YPR117W	437.094	0.329
												YDL063C	YDL063C	438.119	0.333
												YLR243W	YLR243W	439.218	0.338
												YDR137W	RGP1	439.222	0.328
												YPL110C	GDE1	442.343	0.355
												YKR037C	SPC34	443.346	0.366
												YNL282W	POP3	443.396	0.325
												YLR096W	KIN2	444.059	0.348
												YFR041C	ERJ5	444.278	0.376
												YJR083C	ACF4	444.646	0.324
												YOR175C	ALE1	445.71	0.392
												YBL067C	UBP13	446.164	0.357
												YML014W	TRM9	446.274	0.354
												YJL112W	MDV1	446.45	0.332
												YPL074W	YTA6	446.563	0.324
												YDR245W	MNN10	448.336	0.359
												YPL138C	SPP1	449.183	0.328
												YAL034W-A	MTW1	449.657	0.316
												YPR021C	AGC1	449.885	0.343
												YKL078W	DHR2	450.056	0.341
												YLR015W	BRE2	450.548	0.344
												YMR275C	BUL1	451.684	0.342
												YGR074W	SMD1	452.019	0.334
												YCR048W	ARE1	452.293	0.342
												YIL093C	RSM25	452.368	0.356
												YER172C	BRR2	452.649	0.348
												YDR452W	PPN1	453.12	0.385
												YGL233W	SEC15	453.985	0.377
												YGL022W	STT3	454.103	0.412
												YBL101C	ECM21	454.242	0.341
												YHR206W	SKN7	454.627	0.35
												YKR052C	MRS4	455.589	0.332
												YER123W	YCK3	455.778	0.34
												YOR076C	SKI7	456.15	0.345
												YMR281W	GPI12	456.33	0.349
												YMR055C	BUB2	456.878	0.287
												YMR312W	ELP6	457.02	0.349
												YPR171W	BSP1	457.893	0.329
												YPR107C	YTH1	458.267	0.308
												YJL098W	SAP185	459.113	0.365
												YJL082W	IML2	459.178	0.373
												YOR246C	ENV9	460.001	0.343
												YKL045W	PRI2	460.17	0.36
												YAL027W	SAW1	460.815	0.347
												YNL280C	ERG24	460.867	0.378
												YPL148C	PPT2	461.051	0.325
												YHR144C	DCD1	461.185	0.354
												YOR275C	RIM20	462.649	0.347
												YOR160W	MTR10	462.812	0.359
												YLR440C	SEC39	463.529	0.352
												YDL156W		464.011	0.348
												YKL019W	RAM2	464.59	0.344
												YFR007W	YFH7	465.06	0.36
												YDR173C	ARG82	465.634	0.311
												YNL284C	MRPL10	465.727	0.37
												YHR139C	SPS100	468.374	0.368
												YML121W	GTR1	468.594	0.34
												YKL084W	HOT13	468.637	0.313
												YER171W	RAD3	469.852	0.361
												YLR154C	RNH203	470.702	0.351
												YBR185C	MBA1	471.116	0.351
												YKL139W	CTK1	471.146	0.345
												YLR090W	XDJ1	471.255	0.373
												YDL209C	CWC2	472.306	0.317
												YNL085W	MKT1	472.766	0.399
												YFL007W	BLM10	473.05	0.361
												YLR337C	VRP1	473.092	0.313
												YCR054C	CTR86	473.267	0.361
												YOL159C-A	YOL159C-A	473.41	0.304
												YLR323C	CWC24	473.513	0.34
												YBR081C	SPT7	473.96	0.366
												YOR115C	TRS33	474.35	0.351
												YDL088C	ASM4	474.747	0.352
												YNL317W	PFS2	477.063	0.312
												YGR122W		477.921	0.326
												YCL026C-B	HBN1	478.731	0.462
												YKL010C	UFD4	479.223	0.352
												YNL271C	BNI1	479.681	0.365
												YER169W	RPH1	479.721	0.33
												YNL072W	RNH201	479.789	0.339
												YKL005C	BYE1	480.422	0.371
												YLR450W	HMG2	480.826	0.36
												YMR102C		481.439	0.338
												YMR255W	GFD1	484.457	0.361
												YGL161C	YIP5	484.641	0.35
												YLR274W	MCM5	485.05	0.391
												YLR057W		485.929	0.335
												YDL165W	CDC36	487.002	0.34
												YMR054W	STV1	487.394	0.384
												YHR040W	BCD1	487.784	0.332
												YMR233W	TRI1	488.884	0.372
												YPL003W	ULA1	490.433	0.309
												YOL141W	PPM2	490.466	0.342
												YFL001W	DEG1	490.598	0.365
												YBR122C	MRPL36	491.485	0.37
												YNR023W	SNF12	491.844	0.319
												YJL133W	MRS3	492.632	0.291
												YEL018W	EAF5	495.359	0.326
												YHR136C	SPL2	495.955	0.348
												YOR219C	STE13	496.399	0.354
												YDR373W	FRQ1	496.578	0.369
												YLR430W	SEN1	498.182	0.355
												YGR250C	YGR250C	498.663	0.353
												YNL066W	SUN4	500.162	0.443
												YDR287W	INM2	500.239	0.35
												YPL100W	ATG21	501.705	0.319
												YPR037C	ERV2	502.043	0.367
												YLR357W	RSC2	502.801	0.361
												YOR359W	VTS1	502.923	0.358
												YLR336C	SGD1	503.706	0.351
												YOL018C	TLG2	504.25	0.342
												YAR042W	SWH1	504.64	0.387
												YGR056W	RSC1	506.396	0.34
												YPR040W	TIP41	506.891	0.348
												YGR199W	PMT6	507.181	0.339
												YKL018C-A	YKL018C-A	507.693	0.299
												YGL067W	NPY1	507.81	0.368
												YIL097W	FYV10	509.901	0.356
												YFL026W	STE2	510.002	0.351
												YKR090W	PXL1	510.376	0.352
												YGL066W	SGF73	511.053	0.346
												YBL054W	TOD6	511.202	0.358
												YAL013W	DEP1	511.456	0.329
												YHR101C	BIG1	514.779	0.343
												YIL114C	POR2	515.066	0.356
												YOR321W	PMT3	516.445	0.359
												YJL126W	NIT2	516.512	0.322
												YCR067C	SED4	516.607	0.357
												YGR237C		516.889	0.356
												YKL023C-A	YKL023C-A	517.849	0.346
												YDL113C	ATG20	519.474	0.369
												YER087W	AIM10	519.866	0.336
												YIL131C	FKH1	520.612	0.336
												YDL027C		521.278	0.318
												YNL186W	UBP10	521.431	0.386
												YBR213W	MET8	521.662	0.348
												YNL267W	PIK1	522.676	0.362
												YLR050C		522.852	0.364
												YDR457W	TOM1	523.268	0.359
												YGR270W	YTA7	523.504	0.364
												YMR184W	ADD37	523.581	0.369
												YPR174C	YPR174C	523.957	0.312
												YPR018W	RLF2	523.986	0.367
												YFL029C	CAK1	524.504	0.366
												YNR033W	ABZ1	527.606	0.346
												YNL211C		528.368	0.327
												YJL044C	GYP6	528.86	0.369
												YBR074W		529.136	0.329
												YER056C	FCY2	529.459	0.395
												YKR076W	ECM4	529.697	0.401
												YNL240C	NAR1	531.058	0.29
												YLR237W	THI7	533.697	0.434
												YDR407C	TRS120	533.932	0.359
												YGL110C	CUE3	534.397	0.364
												YDL025C	RTK1	535.135	0.365
												YML082W	YML082W	535.171	0.343
												YOR119C	RIO1	535.631	0.403
												YLR005W	SSL1	535.936	0.343
												YJR003C		536.084	0.347
												YHR155W	YSP1	536.64	0.344
												YMR009W	ADI1	537.097	0.387
												YPL214C	THI6	537.542	0.383
												YIL030C	SSM4	537.679	0.377
												YER027C	GAL83	538.862	0.357
												YOR354C	MSC6	540.867	0.362
												YNL256W	FOL1	541.862	0.378
												YJR049C	UTR1	541.936	0.341
												YLR034C	SMF3	542.736	0.394
												YOL012C	HTZ1	542.9	0.39
												YOR336W	KRE5	542.914	0.358
												YPL082C	MOT1	544.74	0.358
												YMR223W	UBP8	544.992	0.345
												YGR038W	ORM1	546.791	0.353
												YKL205W	LOS1	547.475	0.364
												YBR119W	MUD1	548.139	0.337
												YER128W		549.089	0.342
												YOL051W	GAL11	549.928	0.393
												YGL201C	MCM6	550.937	0.378
												YBR065C	ECM2	551.35	0.313
												YGL084C	GUP1	551.675	0.378
												YNL006W	LST8	554.718	0.352
												YDR295C	HDA2	555.243	0.339
												YKR028W	SAP190	556.522	0.363
												YCL016C	DCC1	556.95	0.349
												YPL152W	RRD2	557.466	0.347
												YNR012W	URK1	558.24	0.359
												YJR112W	NNF1	558.465	0.311
												YGR100W	MDR1	561.219	0.354
												YJR130C	STR2	563.914	0.351
												YHR106W	TRR2	564.39	0.373
												YOR252W	TMA16	564.565	0.41
												YLR414C	PUN1	565.734	0.31
												YGL017W	ATE1	566.35	0.328
												YGR097W	ASK10	566.41	0.356
												YER114C	BOI2	567.02	0.351
												YNL262W	POL2	567.261	0.358
												YIR024C	YIR024C	567.936	0.395
												YFR043C	IRC6	568.017	0.344
												YMR194C-B	CMC4	568.071	0.255
												YIL009W	FAA3	568.932	0.395
												YNL222W	SSU72	569.207	0.347
												YGR127W	YGR127W	569.381	0.344
												YHR028C	DAP2	569.779	0.352
												YMR247C	RKR1	571.182	0.351
												YJL154C	VPS35	571.298	0.343
												YMR147W		571.372	0.363
												YCR086W	CSM1	571.95	0.314
[truncated: 2,459 more rows]
