# Supplementary material for: Estimating the protein burden limit of yeast cells by measuring the expression limits of glycolytic proteins
Source: eLife. 2018 Aug 10;7:e34595. doi: 10.7554/eLife.34595 (PMC6086662; doi:10.7554/eLife.34595)
Supplement: Figure 7—source data 1. [file elife-34595-fig7-data1.xlsx]

## Sheet: Figure 7
Figure 7C,D Proteins concentrated in high molecular weight bands							Figure 7–figure supplement 1 Expression limits of cysteine-less Eno2 and Pgk1
Overexpressed protein	Systematic name	Gene name	Vector control (hit number >5)	Sample (>1.5 fold increase over control)	Fold increae		Condition	Name	Average	SD	p–value (Welch's t-test, wt vs cys-less mutant)
Eno2	YHR174W	ENO2	42	490	11.6667		–DTT	Eno2	2.11855	0.378528	0.568429
	YGR254W/YHR174W	ENO1/ENO2	36	271	7.52778			Eno2-C248S	1.94627	0.292077
	YAL038W	CDC19	19	36	1.89474			Pgk1	2.40564	0.148035	0.170662
	YGR254W	ENO1	15	27	1.8			Pgk1-C98S	2.23305	0.0580123
	YDR050C	TPI1	6	10	1.66667		+DTT	Eno2	2.16583	0.271666	0.535083
	YGR192C	TDH3	6	10	1.66667			Eno2-C248S	2.00475	0.308464
Eno2 CC mutant	YHR174W	ENO2	42	486	11.5714			Pgk1	2.57724	0.10809	0.0546011
	YGR254W/YHR174W	ENO1/ENO2	36	276	7.66667			Pgk1-C98S	2.29058	0.14306
	YCR012W	PGK1	34	106	3.11765
	YBR118W/YPR080W	TEF2/TEF1	11	24	2.18182
	YDR050C	TPI1	6	13	2.16667
	YAL038W	CDC19	19	41	2.15789
	YGR254W	ENO1	15	25	1.66667
	YGR192C	TDH3	6	10	1.66667
Pgk1	YCR012W	PGK1	73	462	6.32877
	YJL138C/YKR059W	TIF2/TIF1	6	36	6
	YAL038W	CDC19	20	41	2.05
	YBR118W/YPR080W	TEF2/TEF1	16	31	1.9375
	YDR050C	TPI1	8	13	1.625
	YGR192C/YJR009C	TDH3/TDH2	6	9	1.5
