# Supplementary material for: Estimating the protein burden limit of yeast cells by measuring the expression limits of glycolytic proteins
Source: eLife. 2018 Aug 10;7:e34595. doi: 10.7554/eLife.34595 (PMC6086662; doi:10.7554/eLife.34595)
Supplement: Figure 8—source data 1. [file elife-34595-fig8-data1.xlsx]

## Sheet: Figure 8
Figure 8B. Protein levels of Tpi1 in -leucine conditions
Condition	Tpi1	Average	SD	p-value (vs WT)
– DTT	WT	1.73612	0.456877
	C41S	2.38704	0.279093	0.083585
	C126S	2.46637	0.0600538	0.0198206
	C41S C126S	2.84731	0.141733	0.00147208
+ DTT	WT	1.85478	0.158648
	C41S	2.32406	0.347051	0.0647027
	C126S	2.4514	0.0321795	0.00969412
	C41S C126S	2.97193	0.166651	0.000216754
