# Supplementary material for: Estimating the protein burden limit of yeast cells by measuring the expression limits of glycolytic proteins
Source: eLife. 2018 Aug 10;7:e34595. doi: 10.7554/eLife.34595 (PMC6086662; doi:10.7554/eLife.34595)
Supplement: Supplementary file 1. [file elife-34595-supp1.xlsx]

## Sheet: Summary Table
Serial No.	Systematic Name	Gene Name	Brief Description (SGD)	Molecular Weight	Length (a.a.)	No. of Cysteine	Localization (UniProt)	Oligomerization (UniProt)	Catalysis Directionality (KEGG)	Expression limit	Copy number	Catalytic Center (CC) mutant	MTS-deletion mutant	Metabolite Measurement	Codon optimization	Cysteine-less mutant	Proposed Restricting Factor of Expression Limit	Reference for CC mutant (PMID)
Related Figure										Figure 2D	Figure 2D	Figure 3A–B	Figure 3C–D	Figure 5	Figure 6	Figure 7–8
1	YFR053C	HXK1	Hexokinase isoenzyme 1	53.7	1458	4	Cytosol	Homodimer	Uni			D211I						10493925
2	YGL253W	HXK2	Hexokinase isoenzyme 2	53.9	1461	4	Cytosol	Homodimer	Uni			D211I						10493925
3	YCL040W	GLK1	Glucokinase	55.4	1503	7	Cytosol	Monomer	Uni	Low	High				Y		Codon optimization (Figure 6)
4	YBR196C	PGI1	Glycolytic enzyme phosphoglucose isomerase	61.3	1665	0	Cytosol	Homodimer	Bi
5	YMR205C	PFK2	Beta subunit of heterooctameric phosphofructokinase	104.6	2880	11	Cytosol	Heterooctamer	Uni	Low	Low	D348S		Y			Catalytic activity (Figure 3)	8132627
6	YGR240C	PFK1	Alpha subunit of heterooctameric phosphofructokinase	108	2964	12	Cytosol	Heterooctamer	Uni	Low	Low	D356S		Y			Catalytic activity (Figure 3)	8132627
7	YKL060C	FBA1	Fructose 1,6-bisphosphate aldolase	39.6	1080	5	Cytosol	Homodimer	Bi			H108A						8436219
8	YDR050C	TPI1	Triose phosphate isomerase, abundant glycolytic enzyme	26.8	747	2	Cytosol	Homodimer	Bi			E165Q				C41S, C126S	Disulfide-bond triggered aggregation (Figure 8)	7907502
9	YJL052W	TDH1	Glyceraldehyde-3-phosphate dehydrogenase (GAPDH), isozyme 1	35.8	999	2	Cytosol	Homotetramer	Bi			C150S						25580853
10	YJR009C	TDH2	Glyceraldehyde-3-phosphate dehydrogenase (GAPDH), isozyme 2	35.8	999	2	Cytosol	Homotetramer	Bi			C150S						25580853
11	YGR192C	TDH3	Glyceraldehyde-3-phosphate dehydrogenase (GAPDH), isozyme 3	35.7	999	2	Cytosol	Homotetramer	Bi			C150S		Y				25580853
12	YCR012W	PGK1	3-phosphoglycerate kinase	44.7	1251	1	Cytosol	Monomer	Bi			R39A				C98S		2191956
13	YKL152C	GPM1	Tetrameric phosphoglycerate mutase	27.6	744	0	Cytosol	Homotetramer	Bi	High		H182A						1386023
14	YHR174W	ENO2	Enolase II, a phosphopyruvate hydratase	46.9	1314	1	Cytosol	Homodimer	Bi	High		H160A				C248S		10508418
15	YGR254W	ENO1	Enolase I, a phosphopyruvate hydratase	46.8	1314	1	Cytosol	Homodimer	Bi	High		H160A						10508418
16	YOR347C	PYK2	Pyruvate kinase	55.2	1521	5	Cytosol	Homotetramer	Uni	Low	High						Codon optimization (Figure 6)
17	YAL038W	CDC19	Pyruvate kinase	54.5	1503	7	Cytosol	Homotetramer	Uni			K240M						10413488
18	YGR087C	PDC6	Minor isoform of pyruvate decarboxylase	61.6	1692	1	Cytosol	Homotetramer	Uni	Low	High						Codon optimization (Figure 6)
19	YLR134W	PDC5	Minor isoform of pyruvate decarboxylase	61.9	1692	4	Cytosol	Homotetramer	Uni			E51Q						9048576
20	YLR044C	PDC1	Major of three pyruvate decarboxylase isozymes	61.5	1692	4	Cytosol	Homotetramer	Uni			E51Q						9048576
21	YBR145W	ADH5	Alcohol dehydrogenase isoenzyme V	37.6	1056	10	Cytosol		Bi
22	YGL256W	ADH4	Alcohol dehydrogenase isoenzyme type IV	41.1	1149	6	Cytosol	Homodimer	Bi
23	YMR083W	ADH3	Mitochondrial alcohol dehydrogenase isozyme III	40.4	1128	7	Mitochondria	Homotetramer	Bi	Low	Low	E95Q	DMTS				Mitochondiral localization (Figure 3)	25157460
24	YMR303C	ADH2	Glucose-repressible alcohol dehydrogenase II	36.7	1047	8	Cytosol	Homotetramer	Bi
25	YOL086C	ADH1	Alcohol dehydrogenase	36.8	1047	8	Cytosol	Homotetramer	Bi			E68Q						25157460
26	YHR094C	HXT1	Low-affinity glucose transporter of the major facilitator superfamily	63.3	1713	18	Plasma membrane	Monomer	Uni	Low	Low
27	YMR011W	HXT2	High-affinity glucose transporter of the major facilitator superfamily	59.8	1626	11	Plasma membrane	Monomer	Uni	Low	Low
28	YDR345C	HXT3	Low affinity glucose transporter of the major facilitator superfamily	62.6	1704	15	Plasma membrane	Monomer	Uni	Low	Low
29	YHR092C	HXT4	High-affinity glucose transporter	63.9	1731	13	Plasma membrane	Monomer	Uni	Low	Low
