# Supplementary material for: Estimating the protein burden limit of yeast cells by measuring the expression limits of glycolytic proteins
Source: eLife. 2018 Aug 10;7:e34595. doi: 10.7554/eLife.34595 (PMC6086662; doi:10.7554/eLife.34595)
Supplement: Supplementary file 2. [file elife-34595-supp2.xlsx]

## Sheet: Key_resouces_table
Reagent type (species) or resource	Designation	Source or reference	Identifiers	Additional information
strain, strain background (Saccharomyces cerevisiae)	BY4741(MATa his3Δ1 leu2Δ0 met15Δ0 ura3Δ0)	PMID:9483801
gene (S. cerevisiae)	ADH1	NA	SGD:YOL086C
gene (S. cerevisiae)	ADH2	NA	SGD:YMR303C
gene (S. cerevisiae)	ADH3	NA	SGD:YMR083W
gene (S. cerevisiae)	ADH4	NA	SGD:YGL256W
gene (S. cerevisiae)	ADH5	NA	SGD:YBR145W
gene (S. cerevisiae)	CDC19	NA	SGD:YAL038W
gene (S. cerevisiae)	ENO1	NA	SGD:YGR254W
gene (S. cerevisiae)	ENO2	NA	SGD:YHR174W
gene (S. cerevisiae)	FBA1	NA	SGD:YKL060C
gene (S. cerevisiae)	GLK1	NA	SGD:YCL040W
gene (S. cerevisiae)	GPM1	NA	SGD:YKL152C
gene (S. cerevisiae)	HXK1	NA	SGD:YFR053C
gene (S. cerevisiae)	HXK2	NA	SGD:YGL253W
gene (S. cerevisiae)	HXT1	NA	SGD:YHR094C
gene (S. cerevisiae)	HXT2	NA	SGD:YMR011W
gene (S. cerevisiae)	HXT3	NA	SGD:YDR345C
gene (S. cerevisiae)	HXT4	NA	SGD:YHR092C
gene (S. cerevisiae)	PDC1	NA	SGD:YLR044C
gene (S. cerevisiae)	PDC5	NA	SGD:YLR134W
gene (S. cerevisiae)	PDC6	NA	SGD:YGR087C
gene (S. cerevisiae)	PFK1	NA	SGD:YGR240C
gene (S. cerevisiae)	PFK2	NA	SGD:YMR205C
gene (S. cerevisiae)	PGI1	NA	SGD:YBR196C
gene (S. cerevisiae)	PGK1	NA	SGD:YCR012W
gene (S. cerevisiae)	PYK2	NA	SGD:YOR347C
gene (S. cerevisiae)	TDH1	NA	SGD:YJL052W
gene (S. cerevisiae)	TDH2	NA	SGD:YJR009C
gene (S. cerevisiae)	TDH3	NA	SGD:YGR192C
gene (S. cerevisiae)	TPI1	NA	SGD:YDR050C
genetic reagent (S. cerevisiae)	HXK1-D211I	PMID:10493925		catalytic center mutant of HXK1
genetic reagent (S. cerevisiae)	HXK2-D211I	PMID:10493925		catalytic center mutant of HXK2
genetic reagent (S. cerevisiae)	PFK2-D348S	PMID:8132627		catalytic center mutant of PFK2
genetic reagent (S. cerevisiae)	PFK1-D356S	PMID:8132627		catalytic center mutant of PFK1
genetic reagent (S. cerevisiae)	FBA1-H108A	PMID:8436219		catalytic center mutant of FBA1
genetic reagent (S. cerevisiae)	TPI1-E165Q	PMID:7907502		catalytic center mutant of TPI1
genetic reagent (S. cerevisiae)	TDH1-C150S	PMID:25580853		catalytic center mutant of TDH1
genetic reagent (S. cerevisiae)	TDH2-C150S	PMID:25580853		catalytic center mutant of TDH2
genetic reagent (S. cerevisiae)	TDH3-C150S	PMID:25580853		catalytic center mutant of TDH3
genetic reagent (S. cerevisiae)	PGK1-R39A	PMID:2191956		catalytic center mutant of PGK1
genetic reagent (S. cerevisiae)	GPM1-H182A	PMID:1386023		catalytic center mutant of GPM1
genetic reagent (S. cerevisiae)	ENO2-H160A	PMID:10508418		catalytic center mutant of ENO2
genetic reagent (S. cerevisiae)	ENO1-H160A	PMID:10508418		catalytic center mutant of ENO1
genetic reagent (S. cerevisiae)	CDC19-K240M	PMID:10413488		catalytic center mutant of CDC19
genetic reagent (S. cerevisiae)	PDC5-E51Q	PMID:9048576		catalytic center mutant of PDC5
genetic reagent (S. cerevisiae)	PDC1-E51Q	PMID:9048576		catalytic center mutant of PDC1
genetic reagent (S. cerevisiae)	ADH3-E95Q	PMID:25157460		catalytic center mutant of ADH3
genetic reagent (S. cerevisiae)	ADH1-E68Q	PMID:25157460		catalytic center mutant of ADH1
genetic reagent (S. cerevisiae)	CoGLK1	this paper		codon-optimized GLK1
genetic reagent (S. cerevisiae)	ΔMTS-ADH3	this paper		MTS deleted ADH3
genetic reagent (S. cerevisiae)	yEGFP	PMID:23275495
genetic reagent (S. cerevisiae)	oG-GFP	this paper		codon-optimized GFP with the codon usage table of GLK1
genetic reagent (S. cerevisiae)	oT-GFP	this paper		codon-optimized GFP with the codon usage table of TDH3
genetic reagent (S. cerevisiae)	oG-GFP-deg	this paper		oG-GFP attached cODC1 degron
genetic reagent (S. cerevisiae)	oT-GFP-deg	this paper		oT-GFP attached cODC1 degron
genetic reagent (S. cerevisiae)	TPI1-C41S	this paper		cysteine to serine mutant of TPI1
genetic reagent (S. cerevisiae)	TPI1-C126S	this paper		cysteine to serine mutant of TPI1
genetic reagent (S. cerevisiae)	TPI1-C41S, C126S	this paper		cysteine-less mutant of TPI1
genetic reagent (S. cerevisiae)	ENO2-C248S	this paper		cysteine-less mutant of ENO2
genetic reagent (S. cerevisiae)	PGK1-C98S	this paper		cysteine-less mutant of PGK1
recombinant DNA reagent	pTOW40836	PMID:22722869		2µOri, URA3, leu2d, AmpR, ColE1Ori
recombinant DNA reagent	pTOW-t-HXK1	this paper		TDH3 promoter HXK1; background pTOW40836
recombinant DNA reagent	pTOW-t-HXK1-D211I	this paper		TDH3 promoter HXK1-D211I; background pTOW40836
recombinant DNA reagent	pTOW-t-HXK2	this paper		TDH3 promoter HXK2; background pTOW40836
recombinant DNA reagent	pTOW-t-HXK2-D211I	this paper		TDH3 promoter HXK2-D211I; background pTOW40836
recombinant DNA reagent	pTOW-t-GLK1	this paper		TDH3 promoter GLK1; background pTOW40836
recombinant DNA reagent	pTOW-t-CoGLK1	this paper		TDH3 promoter codon-optimized GLK1; background pTOW40836
recombinant DNA reagent	pTOW-t-PGI1	this paper		TDH3 promoter PGI1; background pTOW40836
recombinant DNA reagent	pTOW-p-PFK2	this paper		PYK1 promoter PFK2; background pTOW40836
recombinant DNA reagent	pTOW-p-PFK2-D348S	this paper		PYK1 promoter PFK2-D348S; background pTOW40836
recombinant DNA reagent	pTOW-p-PFK1	this paper		PYK1 promoter PFK1; background pTOW40836
recombinant DNA reagent	pTOW-p-PFK1-D356S	this paper		PYK1 promoter PFK1-D356S; background pTOW40836
recombinant DNA reagent	pTOW-t-FBA1	this paper		TDH3 promoter FBA1; background pTOW40836
recombinant DNA reagent	pTOW-t-FBA1-H108A	this paper		TDH3 promoter FBA1-H108A; background pTOW40836
recombinant DNA reagent	pTOW-t-TPI1	this paper		TDH3 promoter TPI1; background pTOW40836
recombinant DNA reagent	pTOW-t-TPI1-E165Q	this paper		TDH3 promoter TPI1-E165Q; background pTOW40836
recombinant DNA reagent	pTOW-t-TPI1-C41S	this paper		TDH3 promoter TPI1-C41S; background pTOW40836
recombinant DNA reagent	pTOW-t-TPI1-C126S	this paper		TDH3 promoter TPI1-C126S; background pTOW40836
recombinant DNA reagent	pTOW-t-TPI1-C41S, C126S	this paper		TDH3 promoter TPI1-C41S, C126S; background pTOW40836
recombinant DNA reagent	pTOW-t-TDH1	this paper		TDH3 promoter TDH1; background pTOW40836
recombinant DNA reagent	pTOW-t-TDH1-C150S	this paper		TDH3 promoter TDH1-C150S; background pTOW40836
recombinant DNA reagent	pTOW-t-TDH2	this paper		TDH3 promoter TDH2; background pTOW40836
recombinant DNA reagent	pTOW-t-TDH2-C150S	this paper		TDH3 promoter TDH2-C150S; background pTOW40836
recombinant DNA reagent	pTOW-t-TDH3	this paper		TDH3 promoter TDH3; background pTOW40836
recombinant DNA reagent	pTOW-t-TDH3-C150S	this paper		TDH3 promoter TDH3-C150S; background pTOW40836
recombinant DNA reagent	pTOW-t-PGK1	this paper		TDH3 promoter PGK1; background pTOW40836
recombinant DNA reagent	pTOW-t-PGK1-R39A	this paper		TDH3 promoter PGK1-R39A; background pTOW40836
recombinant DNA reagent	pTOW-t-PGK1-C98S	this paper		TDH3 promoter PGK1-C98S; background pTOW40836
recombinant DNA reagent	pTOW-t-GPM1	this paper		TDH3 promoter GPM1; background pTOW40836
recombinant DNA reagent	pTOW-t-GPM1-H182A	this paper		TDH3 promoter GPM1-H182A; background pTOW40836
recombinant DNA reagent	pTOW-t-ENO2	this paper		TDH3 promoter ENO2; background pTOW40836
recombinant DNA reagent	pTOW-t-ENO2-H160A	this paper		TDH3 promoter ENO2-H160A; background pTOW40836
recombinant DNA reagent	pTOW-t-ENO2-C248S	this paper		TDH3 promoter ENO2-C248S; background pTOW40836
recombinant DNA reagent	pTOW-t-ENO1	this paper		TDH3 promoter ENO1; background pTOW40836
recombinant DNA reagent	pTOW-t-ENO1-H160A	this paper		TDH3 promoter ENO1-H160A; background pTOW40836
recombinant DNA reagent	pTOW-t-PYK2	this paper		TDH3 promoter PYK2; background pTOW40836
recombinant DNA reagent	pTOW-t-CDC19	this paper		TDH3 promoter CDC19; background pTOW40836
recombinant DNA reagent	pTOW-t-CDC19-K240M	this paper		TDH3 promoter CDC19-K240M; background pTOW40836
recombinant DNA reagent	pTOW-t-PDC6	this paper		TDH3 promoter PDC6; background pTOW40836
recombinant DNA reagent	pTOW-t-PDC5	this paper		TDH3 promoter PDC5; background pTOW40836
recombinant DNA reagent	pTOW-t-PDC5-E51Q	this paper		TDH3 promoter PDC5-E51Q; background pTOW40836
recombinant DNA reagent	pTOW-t-PDC1	this paper		TDH3 promoter PDC1; background pTOW40836
recombinant DNA reagent	pTOW-t-PDC1-E51Q	this paper		TDH3 promoter PDC1-E51Q; background pTOW40836
recombinant DNA reagent	pTOW-t-ADH5	this paper		TDH3 promoter ADH5; background pTOW40836
recombinant DNA reagent	pTOW-t-ADH4	this paper		TDH3 promoter ADH4; background pTOW40836
recombinant DNA reagent	pTOW-t-ADH3	this paper		TDH3 promoter ADH3; background pTOW40836
recombinant DNA reagent	pTOW-t-ADH3-E95Q	this paper		TDH3 promoter ADH3-E95Q; background pTOW40836
recombinant DNA reagent	pTOW-t-ADH3-ΔMTS	this paper		TDH3 promoter MTS deleted ADH3; background pTOW40836
recombinant DNA reagent	pTOW-t-ADH2	this paper		TDH3 promoter ADH2; background pTOW40836
recombinant DNA reagent	pTOW-t-ADH1	this paper		TDH3 promoter ADH1; background pTOW40836
recombinant DNA reagent	pTOW-t-ADH1-E68Q	this paper		TDH3 promoter ADH1-E68Q; background pTOW40836
recombinant DNA reagent	pTOW-t-HXT1	this paper		TDH3 promoter HXT1; background pTOW40836
recombinant DNA reagent	pTOW-t-HXT2	this paper		TDH3 promoter HXT2; background pTOW40836
recombinant DNA reagent	pTOW-t-HXT3	this paper		TDH3 promoter HXT3; background pTOW40836
recombinant DNA reagent	pTOW-t-HXT4	this paper		TDH3 promoter HXT4; background pTOW40836
recombinant DNA reagent	pTOW-p-GFP	PMID:23275495		PYK1/CDC19 promoter yEGFP; background pTOW40836
recombinant DNA reagent	pTOW-t-GFP	PMID:23275495		TDH3 promoter yEGFP; background pTOW40836
recombinant DNA reagent	pTOW-t-oG-GFP	this paper		TDH3 promoter oG-GFP; background pTOW40836
recombinant DNA reagent	pTOW-t-oG-GFP-deg	this paper		TDH3 promoter oG-GFP attached cODC1 degron; background pTOW40836
recombinant DNA reagent	pTOW-t-oT-GFP	this paper		TDH3 promoter oT-GFP; background pTOW40836
recombinant DNA reagent	pTOW-t-oT-GFP-deg	this paper		TDH3 promoter oT-GFP attached cODC1 degron; background pTOW40836
sequence-based reagent (primer)	downADH1	this paper		aatgcaagatttaaagtaaattcacTTATTTAGAAGTGTCAACAA
sequence-based reagent (primer)	upADH1	this paper		gaataaacacacataaacaaacaaaATGTCTATCCCAGAAACTCA
sequence-based reagent (primer)	downADH2	this paper		aatgcaagatttaaagtaaattcacTTATTTAGAAGTGTCAACAA
sequence-based reagent (primer)	upADH2	this paper		gaataaacacacataaacaaacaaaATGTCTATTCCAGAAACTCA
sequence-based reagent (primer)	downADH3	this paper		aatgcaagatttaaagtaaattcacTTATTTACTAGTATCGACGA
sequence-based reagent (primer)	upADH3	this paper		gaataaacacacataaacaaacaaaATGTTGAGAACGTCAACATT
sequence-based reagent (primer)	downADH4	this paper		aatgcaagatttaaagtaaattcacTTAATATTCATAGGCTTTCT
sequence-based reagent (primer)	upADH4	this paper		gaataaacacacataaacaaacaaaATGTCTTCCGTTACTGGGTT
sequence-based reagent (primer)	downADH5	this paper		aatgcaagatttaaagtaaattcacTCATTTAGAAGTCTCAACAA
sequence-based reagent (primer)	upADH5	this paper		gaataaacacacataaacaaacaaaATGCCTTCGCAAGTCATTCC
sequence-based reagent (primer)	downCDC19	this paper		aatgcaagatttaaagtaaattcacTTAAACGGTAGAGACTTGCA
sequence-based reagent (primer)	upCDC19	this paper		gaataaacacacataaacaaacaaaATGTCTAGATTAGAAAGATT
sequence-based reagent (primer)	downENO1	this paper		aatgcaagatttaaagtaaattcacTTATAATTTGTCACCGTGGT
sequence-based reagent (primer)	upENO1	this paper		gaataaacacacataaacaaacaaaATGGCTGTCTCTAAAGTTTA
sequence-based reagent (primer)	downENO2	this paper		aatgcaagatttaaagtaaattcacTTACAACTTGTCACCGTGGT
sequence-based reagent (primer)	upENO2	this paper		gaataaacacacataaacaaacaaaATGGCTGTCTCTAAAGTTTA
sequence-based reagent (primer)	downFBA1	this paper		aatgcaagatttaaagtaaattcacTTATAAAGTGTTAGTGGTAC
sequence-based reagent (primer)	upFBA1	this paper		gaataaacacacataaacaaacaaaATGGGTGTTGAACAAATCTT
sequence-based reagent (primer)	downGLK1	this paper		aatgcaagatttaaagtaaattcacTCATGCTACAAGCGCACACA
sequence-based reagent (primer)	upGLK1	this paper		gaataaacacacataaacaaacaaaATGTCATTCGACGACTTACA
sequence-based reagent (primer)	downGPM1	this paper		aatgcaagatttaaagtaaattcacTTATTTCTTACCTTGGTTGG
sequence-based reagent (primer)	upGPM1	this paper		gaataaacacacataaacaaacaaaATGCCAAAGTTAGTTTTAGT
sequence-based reagent (primer)	downHXK1	this paper		aatgcaagatttaaagtaaattcacTTAAGCGCCAATGATACCAA
sequence-based reagent (primer)	upHXK1	this paper		gaataaacacacataaacaaacaaaATGGTTCATTTAGGTCCAAA
sequence-based reagent (primer)	downHXK2	this paper		aatgcaagatttaaagtaaattcacTTAAGCACCGATGATACCAA
sequence-based reagent (primer)	upHXK2	this paper		gaataaacacacataaacaaacaaaATGGTTCATTTAGGTCCAAA
sequence-based reagent (primer)	downPDC1	this paper		aatgcaagatttaaagtaaattcacTTATTGCTTAGCGTTGGTAG
sequence-based reagent (primer)	upPDC1	this paper		gaataaacacacataaacaaacaaaATGTCTGAAATTACTTTGGG
sequence-based reagent (primer)	downPDC5	this paper		aatgcaagatttaaagtaaattcacTTATTGTTTAGCGTTAGTAG
sequence-based reagent (primer)	upPDC5	this paper		gaataaacacacataaacaaacaaaATGTCTGAAATAACCTTAGG
sequence-based reagent (primer)	downPDC6	this paper		aatgcaagatttaaagtaaattcacTTATTGTTTGGCATTTGTAG
sequence-based reagent (primer)	upPDC6	this paper		gaataaacacacataaacaaacaaaATGTCTGAAATTACTCTTGG
sequence-based reagent (primer)	downPFK1	this paper		aatgcaagatttaaagtaaattcacTCATTTGTTTTCAGCGGCTA
sequence-based reagent (primer)	upPFK1	this paper		gaataaacacacataaacaaacaaaATGCAATCTCAAGATTCATG
sequence-based reagent (primer)	downPFK2	this paper		aatgcaagatttaaagtaaattcacTTAATCAACTCTCTTTCTTC
sequence-based reagent (primer)	upPFK2	this paper		gaataaacacacataaacaaacaaaATGACTGTTACTACTCCTTT
sequence-based reagent (primer)	downPGI1	this paper		aatgcaagatttaaagtaaattcacTCACATCCATTCCTTGAATT
sequence-based reagent (primer)	upPGI1	this paper		gaataaacacacataaacaaacaaaATGTCCAATAACTCATTCAC
sequence-based reagent (primer)	downPGK1	this paper		aatgcaagatttaaagtaaattcacTTATTTCTTTTCGGATAAGA
sequence-based reagent (primer)	upPGK1	this paper		gaataaacacacataaacaaacaaaATGTCTTTATCTTCAAAGTT
sequence-based reagent (primer)	downPYK2	this paper		aatgcaagatttaaagtaaattcacCTAGAATTCTTGACCAACAG
sequence-based reagent (primer)	upPYK2	this paper		gaataaacacacataaacaaacaaaATGCCAGAGTCCAGATTGCA
sequence-based reagent (primer)	downTDH1	this paper		aatgcaagatttaaagtaaattcacTTAAGCCTTGGCAACATATT
sequence-based reagent (primer)	upTDH1	this paper		gaataaacacacataaacaaacaaaATGATCAGAATTGCTATTAA
sequence-based reagent (primer)	downTDH2	this paper		aatgcaagatttaaagtaaattcacTTAAGCCTTGGCAACGTGTT
sequence-based reagent (primer)	upTDH2	this paper		gaataaacacacataaacaaacaaaATGGTTAGAGTTGCTATTAA
sequence-based reagent (primer)	downTDH3	this paper		aatgcaagatttaaagtaaattcacTTAAGCCTTGGCAACGTGTT
sequence-based reagent (primer)	upTDH3	this paper		gaataaacacacataaacaaacaaaATGGTTAGAGTTGCTATTAA
sequence-based reagent (primer)	downTPI1	this paper		aatgcaagatttaaagtaaattcacTTAGTTTCTAGAGTTGATGA
sequence-based reagent (primer)	upTPI1	this paper		gaataaacacacataaacaaacaaaATGGCTAGAACTTTCTTTGT
sequence-based reagent (primer)	upHXT1	this paper		gaataaacacacataaacaaacaaaATGAATTCAACTCCCGATCT
sequence-based reagent (primer)	downHXT1	this paper		aatgcaagatttaaagtaaattcacTTATTTCCTGCTAAACAAAC
sequence-based reagent (primer)	upHXT2	this paper		gaataaacacacataaacaaacaaaATGTCTGAATTCGCTACTAG
sequence-based reagent (primer)	downHXT2	this paper		aatgcaagatttaaagtaaattcacTTATTCCTCGGAAACTCTTT
sequence-based reagent (primer)	upHXT3	this paper		gaataaacacacataaacaaacaaaATGAATTCAACTCCAGATTT
sequence-based reagent (primer)	downHXT3	this paper		aatgcaagatttaaagtaaattcacTTATTTCTTGCCGAACATTT
sequence-based reagent (primer)	upHXT4	this paper		gaataaacacacataaacaaacaaaATGTCTGAAGAAGCTGCCTA
sequence-based reagent (primer)	downHXT4	this paper		aatgcaagatttaaagtaaattcacCTACTTTTTTCCGAACATCT
sequence-based reagent (primer)	up_Ptdh-pyk	this paper		tcaaaacaaataaaacatcatcacaacacataaacaaacaaaATG
sequence-based reagent (primer)	down_Ttdh-pyk	this paper		tcttcattcaatcatgattctttttatttaaagtaaattcacTTA
sequence-based reagent (primer)	f_HXK1-D211I	this paper		AAATTGTAGCATTGATTAATatTACTGTTGGTACTTTAATTG
sequence-based reagent (primer)	r_HXK1-D211I	this paper		CAATTAAAGTACCAACAGTAatATTAATCAATGCTACAATTT
sequence-based reagent (primer)	f_HXK2-D211I	this paper		AAGTTGTTGCTTTGATAAACatCACTACCGGTACTTTGGTTG
sequence-based reagent (primer)	r_HXK2-D211I	this paper		CAACCAAAGTACCGGTAGTGatGTTTATCAAAGCAACAACTT
sequence-based reagent (primer)	f_PFK2-D348S	this paper		GCGGTACTGTCGGTTCTATTtcTAACGATATGTCCACCACGG
sequence-based reagent (primer)	r_PFK2-D348S	this paper		CCGTGGTGGACATATCGTTAgaAATAGAACCGACAGTACCGC
sequence-based reagent (primer)	f_PFK1-D356S	this paper		TTGGTCTTGTCGGTTCCATCtcTAATGATATGTCTGGTACTG
sequence-based reagent (primer)	r_PFK1-D356S	this paper		CAGTACCAGACATATCATTAgaGATGGAACCGACAAGACCAA
sequence-based reagent (primer)	f_FBA-108A	this paper		ACGGTATCCCAGTTGTCTTAgcCTCTGACCACTGTGCCAAGA
sequence-based reagent (primer)	r_FBA-108A	this paper		TCTTGGCACAGTGGTCAGAGgcTAAGACAACTGGGATACCGT
sequence-based reagent (primer)	fTPI-E165Q	this paper		CTAACGTCGTTGTCGCTTACcAACCAGTCTGGGCCATTGGT
sequence-based reagent (primer)	rTPI-E165Q	this paper		ACCAATGGCCCAGACTGGTTgGTAAGCGACAACGACGTTAG
sequence-based reagent (primer)	fTDH1-C150S	this paper		GATTGTCTCCAACGCTTCTTcTACCACCAACTGTTTGGCTC
sequence-based reagent (primer)	rTDH1-C150S	this paper		GAGCCAAACAGTTGGTGGTAgAAGAAGCGTTGGAGACAATC
sequence-based reagent (primer)	fTDH2,3-C150S	this paper		GATTGTTTCCAACGCTTCTTcTACCACCAACTGTTTGGCTC
sequence-based reagent (primer)	rTDH2,3-C150S	this paper		GAGCCAAACAGTTGGTGGTAgAAGAAGCGTTGGAAACAATC
sequence-based reagent (primer)	PGK1_R39A_re_fw	this paper		CGGTAAGAAGATCACTTCTAACCAAgcAATTGTTGCTGCTTTGCCAACCATC
sequence-based reagent (primer)	PGK1_R39A_re_rv	this paper		GATGGTTGGCAAAGCAGCAACAATTgcTTGGTTAGAAGTGATCTTCTTACCG
sequence-based reagent (primer)	f_GPM-H182A	this paper		AGACCGTCATGATCGCCGCTgcCGGTAACTCCTTGAGAGGTT
sequence-based reagent (primer)	r_GPM-H182A	this paper		AACCTCTCAAGGAGTTACCGgcAGCGGCGATCATGACGGTCT
sequence-based reagent (primer)	f_ENO1,2-H160A	this paper		ACGTTTTGAACGGTGGTTCCgcCGCTGGTGGTGCTTTGGCTT
sequence-based reagent (primer)	r_ENO1,2-H160A	this paper		AAGCCAAAGCACCACCAGCGgcGGAACCACCGTTCAAAACGT
sequence-based reagent (primer)	f_CDC19-K240M	this paper		AGGACGTCAAGATCATTGTCatGATTGAAAACCAACAAGGTG
sequence-based reagent (primer)	r_CDC19-K240M	this paper		CACCTTGTTGGTTTTCAATCatGACAATGATCTTGACGTCCT
sequence-based reagent (primer)	f_PDC5-E51Q	this paper		GATGGGCTGGTAACGCTAACcAATTGAACGCTGCCTATGCTG
sequence-based reagent (primer)	r_PDC5-E51Q	this paper		CAGCATAGGCAGCGTTCAATTgGTTAGCGTTACCAGCCCATC
sequence-based reagent (primer)	f_PDC1-E51Q	this paper		GATGGGCTGGTAACGCCAACcAATTGAACGCTGCTTACGCCG
sequence-based reagent (primer)	r_PDC1-E51Q	this paper		CGGCGTAAGCAGCGTTCAATTgGTTGGCGTTACCAGCCCATC
sequence-based reagent (primer)	fADH3-E95Q	this paper		TACCATTAGTAGGTGGTCATcAAGGTGCTGGTGTAGTTGTCA
sequence-based reagent (primer)	rADH3-E95Q	this paper		TGACAACTACACCAGCACCTTgATGACCACCTACTAATGGTA
sequence-based reagent (primer)	fADH1-E68Q	this paper		TACCATTAGTCGGTGGTCACcAAGGTGCCGGTGTCGTTGTCG
sequence-based reagent (primer)	rADH1-E68Q	this paper		CGACAACGACACCGGCACCTTgGTGACCACCGACTAATGGTA
sequence-based reagent (primer)	optGLK1_AE837A_fw	this paper		gaataaacacacataaacaaacaaaATGTCTTTCGACGACTTGCA
sequence-based reagent (primer)	optGLK1_AE837A_rv	this paper		CTTCCATGTAACAACCGTTAGTACCAGTACCGAAAATACAACCAA
sequence-based reagent (primer)	optGLK1_AE837A_fw	this paper		GGTACTAACGGTTGTTACATGGAAG
sequence-based reagent (primer)	optGLK1_AE837A_rv	this paper		gcaagatttaaagtaaattcacTTAAGCAACCAAAGCACACAAAG
sequence-based reagent (primer)	f_ADH3dMTS	this paper		aacacacataaacaaacaaaATGTCTATCCCTAAGACTCAAAAAGG
sequence-based reagent (primer)	r_ADH3dMTS	this paper		CCTTTTTGAGTCTTAGGGATAGACATtttgtttgtttatgtgtgtt
sequence-based reagent (primer)	GuidedGLK1optGFP_rv	this paper		aatgcaagatttaaagtaaattcacTTACTTGTACAATTCATCCA
sequence-based reagent (primer)	rTDH-GFPt_deg	this paper		CTTGTACAATTCGTCCATAC
sequence-based reagent (primer)	fTDH-GFPt_deg	this paper		CCACGGTATGGACGAATTGTACAAGCTGCCCATGTCTTGTGCCCAGGAGt
sequence-based reagent (primer)	GuidedGLK1optGFP_deg_fw	this paper		gtttcgaataaacacacataaacaaacaaaATGTCAAAAGGTGAAGAGCT
sequence-based reagent (primer)	GuidedGLK1optGFP_deg_rv	this paper		gatagaCTCCTGGGCACAAGACATGGGCAGCTTGTACAATTCATCCATAC
sequence-based reagent (primer)	fTDH-GFPt	this paper		gaataaacacacataaacaaacaaaATGTCCAAGGGTGAAGAATT
sequence-based reagent (primer)	rTDH-GFPt	this paper		aatgcaagatttaaagtaaattcacTTACTTGTACAATTCGTCCA
sequence-based reagent (primer)	TPI1_C41S_fw	this paper		CCCAGAAAATGTCGAAGTTGTTATCTCTCCTCCAGCTACCTACTTAGACTACT
sequence-based reagent (primer)	TPI1_C41S_rv	this paper		AGTAGTCTAAGTAGGTAGCTGGAGGAGAGATAACAACTTCGACATTTTCTGGG
sequence-based reagent (primer)	TPI1_C126S_fw	this paper		AGGTCAAGGTGTCGGTGTCATCTTGTCTATCGGTGAAACTTTGGAAGAAAAGA
sequence-based reagent (primer)	TPI1_C126S_rv	this paper		TCTTTTCTTCCAAAGTTTCACCGATAGACAAGATGACACCGACACCTTGACCT
sequence-based reagent (primer)	ENO2_C248S_fw	this paper		GGTAAGGTCAAGATCGGTTTGGACTcTGCTTCCTCTGAATTCTTCAAGGAC
sequence-based reagent (primer)	ENO2_C248S_rv	this paper		GTCCTTGAAGAATTCAGAGGAAGCAgAGTCCAAACCGATCTTGACCTTACC
sequence-based reagent (primer)	PGK1_C98S_fw	this paper		AAGGATGTCACCTTCTTGAACGACTcTGTCGGTCCAGAAGTTGAAGCCGCT
sequence-based reagent (primer)	PGK1_C98S_rv	this paper		AGCGGCTTCAACTTCTGGACCGACAgAGTCGTTCAAGAAGGTGACATCCTT
sequence-based reagent (synthetic gene)	oG-GFP	this paper		ATGTCAAAAGGTGAAGAGCTGTTCACTGGGGTTGTCCCCATTTTGGTTGAATTAGATGGAGACGTCAATGGTCACAAGTTCTCCGTCTCGGGTGAGGGCGAGGGGGACGCCACGTACGGTAAGCTGACGTTAAAATTCATTTGTACAACCGGGAAACTCCCTGTCCCCTGGCCAACGTTAGTAACTACATTGACCTACGGGGTGCAGTGCTTCTCACGCTATCCAGACCACATGAAACAACACGACTTCTTTAAATCAGCCATGCCCGAAGGTTACGTCCAGGAAAGAACAATTTTCTTTAAGGACGACGGTAATTACAAGACACGCGCGGAAGTGAAGTTCGAGGGTGACACCTTAGTCAACCGTATTGAGTTAAAGGGAATCGACTTCAAGGAAGAT…
sequence-based reagent (synthetic gene)	oT-GFP	this paper		ATGTCCAAGGGTGAAGAATTGTTCACCGGTGTTGTTCCAATCTTGGTTGAATTGGACGGTGACGTTAACGGTCACAAGTTCTCCGTTTCCGGTGAAGGTGAAGGTGACGCTACCTACGGTAAGTTGACCTTGAAGTTCATCTGTACCACCGGTAAGTTGCCAGTTCCATGGCCAACCTTGGTTACCACCTTGACCTACGGTGTTCAATGTTTCTCCAGATACCCAGACCACATGAAGCAACACGACTTCTTCAAGTCCGCTATGCCAGAAGGTTACGTTCAAGAAAGAACCATCTTCTTCAAGGACGACGGTAACTACAAGACCAGAGCTGAAGTTAAGTTCGAAGGTGACACCTTGGTTAACAGAATCGAATTGAAGGGTATCGACTTCAAGGAAGAC…
sequence-based reagent (synthetic gene)	CoGLK1	this paper		ATGTCTTTCGACGACTTGCACAAGGCTACTGAAAGAGCTGTTATTCAAGCTGTTGACCAAATTTGTGACGACTTCGAAGTTACTCCAGAAAAGTTGGACGAATTGACTGCTTACTTCATTGAACAAATGGAAAAGGGTTTGGCTCCACCAAAGGAAGGTCACACTTTGGCTTCTGACAAGGGTTTGCCAATGATTCCAGCTTTCGTTACTGGTTCTCCAAACGGTACTGAAAGAGGTGTTTTGTTGGCTGCTGACTTGGGTGGTACTAACTTCAGAATTTGTTCTGTTAACTTGCACGGTGACCACACTTTCTCTATGGAACAAATGAAGTCTAAGATTCCAGACGACTTGTTGGACGACGAAAACGTTACTTCTGACGACTTGTTCGGTTTCTTGGCT…
sequence-based reagent (primer)	LEU2-2F	PMID:23275495		GCTAATGTTTTGGCCTCTTC
sequence-based reagent (primer)	LEU2-2R	PMID:23275495		ATTTAGGTGGGTTGGGTTCT
sequence-based reagent (primer)	LEU3-3F	PMID:23275495		CAGCAACTAAGGACAAGG
sequence-based reagent (primer)	LEU3-3R	PMID:23275495		GGTCGTTAATGAGCTTCC
commercial assay, kit	EzLabel FluoroNeo	ATTO	WSE-7010	Protein labeling
commercial assay, kit	NuPAGE LDS sample buffer	ThermoFisher Scientific	NP0007	Protein extraction
commercial assay, kit	iBlot™ Transfer Stack, PVDF	ThermoFisher Scientific	IB401001	PVDF membrane
commercial assay, kit	SuperSignal™ West Femto Maximum Sensitivity Substrate	ThermoFisher Scientific	34095	Western blot detection
commercial assay, kit	SimplyBlue™ SafeStain	ThermoFisher Scientific	LC6060	Protein staining
software, algosithm	kinetic model of yeast glycolysis	PMID:23831062	BioModels:MODEL1303260018
software, algosithm	Image Quant TL	GE Healthcare
antibody	anti-TPI1	LifeSpan Biosciences	LS-C147663	(1:5000)
antibody	Peroxisome-secondaries	Nichirei Biosciences	414151	(1:10000)
